# Supplementary material for: 4,4′-Dibromo-2,2′-[octane-1,8-diylbis(nitrilo­methanylyl­idene)]diphenol
Source: Acta Crystallogr Sect E Struct Rep Online. 2011 Aug 6;67(Pt 9):o2257. doi: 10.1107/S1600536811030790 (PMC3200938; doi:10.1107/S1600536811030790)
Supplement: Supplementary file 2 [file e-67-o2257-Isup2.hkl]

# 
# h,k,l, Fc-squared, Fo-squared, sigma(Fo-squared) and status flag 
# 
data_I
_shelx_title ' C22H26Br2N2O2' 
_shelx_refln_list_code          4 
_shelx_F_calc_maximum      134.71 
_exptl_crystal_F_000       258.00 
_reflns_d_resolution_high  0.7498 
 
loop_ 
 _symmetry_equiv_pos_as_xyz 
 'x, y, z' 
 '-x, -y, -z' 
 
_cell_length_a     8.2532 
_cell_length_b     8.3628 
_cell_length_c     9.5708 
_cell_angle_alpha  64.431 
_cell_angle_beta   65.839 
_cell_angle_gamma  87.403 
 
_shelx_F_squared_multiplier     1.000 
 
loop_ 
 _refln_index_h 
 _refln_index_k 
 _refln_index_l 
 _refln_F_squared_calc 
 _refln_F_squared_meas 
 _refln_F_squared_sigma 
 _refln_observed_status 
   1   0   0     1655.60     2389.53    108.60 o 
   2   0   0     1103.02     1375.54     43.71 o 
   3   0   0     1667.02     2040.55    100.99 o 
   4   0   0      547.45      747.59     55.74 o 
   5   0   0       12.62       18.15     12.97 o 
   6   0   0      149.90      193.23     41.13 o 
   7   0   0       79.79      128.34     37.74 o 
   8   0   0        5.20       23.08     21.59 o 
   9   0   0        0.34       12.51     19.53 o 
  -9   1   0       30.47       63.78     29.70 o 
  -8   1   0        3.94       13.15     19.39 o 
  -7   1   0      104.70       70.31     28.32 o 
  -6   1   0       81.83      154.00     35.12 o 
  -5   1   0      131.43      140.21     18.79 o 
  -4   1   0     2381.11     2342.64     77.25 o 
  -3   1   0      940.27      987.93     38.10 o 
  -2   1   0     3024.75     2946.67     80.33 o 
  -1   1   0      279.04      275.02     11.45 o 
   0   1   0      202.09      225.29     14.31 o 
   1   1   0      173.31      187.18     14.95 o 
   2   1   0     1675.69     1638.65     78.49 o 
   3   1   0      476.39      394.88     35.02 o 
   4   1   0        4.09        2.66      9.41 o 
   5   1   0      785.54      832.86     67.58 o 
   6   1   0      543.14      605.92     61.16 o 
   7   1   0      173.19      230.63     49.25 o 
   8   1   0       54.77       63.32     30.98 o 
   9   1   0       16.76       -0.38     18.69 o 
 -10   2   0        0.58      -18.65     18.65 o 
  -9   2   0       26.61       27.54     23.90 o 
  -8   2   0       65.16       76.91     29.48 o 
  -7   2   0       39.49       43.77     22.29 o 
  -6   2   0      210.89      225.82     25.02 o 
  -5   2   0      430.17      405.51     17.28 o 
  -4   2   0      291.34      275.55     20.77 o 
  -3   2   0       18.04       16.82      6.27 o 
  -2   2   0     1418.30     1333.68     42.37 o 
  -1   2   0     3904.97     4297.63    109.37 o 
   0   2   0        0.28        1.68      4.14 o 
   1   2   0      995.39      948.35     29.69 o 
   2   2   0     3765.58     3658.29    155.78 o 
   3   2   0      828.06      872.23     57.36 o 
   4   2   0        4.42        9.17     11.73 o 
   5   2   0      430.92      405.93     46.67 o 
   6   2   0       15.64       -1.68     15.65 o 
   7   2   0        4.72       14.29     19.69 o 
   8   2   0       36.15       37.40     27.22 o 
   9   2   0        0.24       -5.92     19.61 o 
  -9   3   0       58.83       70.41     31.58 o 
  -8   3   0        4.95       16.15     20.63 o 
  -7   3   0       21.89        2.06     12.37 o 
  -6   3   0      443.18      398.46     31.68 o 
  -5   3   0      285.05      414.37     28.79 o 
  -3   3   0      751.30      792.48     33.77 o 
  -2   3   0     1299.25     1331.46     56.55 o 
  -1   3   0       26.64       31.57      6.17 o 
   0   3   0      501.52      464.14     34.04 o 
   1   3   0     2451.37     2710.60     73.22 o 
   2   3   0      330.73      296.43     28.98 o 
   3   3   0      547.55      472.01     41.05 o 
   4   3   0      551.20      532.59     49.09 o 
   5   3   0       74.09      194.59     35.88 o 
   6   3   0        5.31       17.45     20.93 o 
   7   3   0       26.05       41.41     27.44 o 
   8   3   0       31.27       -6.38     13.21 o 
  -9   4   0       26.87       67.80     27.94 o 
  -8   4   0        1.56       20.32     15.18 o 
  -7   4   0        3.85        6.66     12.73 o 
  -6   4   0      256.50      230.23     25.28 o 
  -5   4   0       55.71       43.55     24.43 o 
  -4   4   0      537.87      542.20     31.02 o 
  -3   4   0     1219.83     1136.94     44.34 o 
  -2   4   0     1096.41     1085.11     40.72 o 
  -1   4   0     2106.70     2298.01     68.85 o 
   0   4   0     2953.91     3399.00    152.82 o 
   2   4   0       80.97       92.69     13.42 o 
   3   4   0      417.30      448.01     42.75 o 
   4   4   0      311.38      398.12     45.35 o 
   5   4   0        2.81       12.19     17.69 o 
   6   4   0      154.56      108.59     34.52 o 
   7   4   0       46.44       13.79     25.04 o 
   8   4   0       12.63       -1.00     19.27 o 
  -9   5   0       33.66       12.97     19.65 o 
  -8   5   0       32.38       42.63     18.58 o 
  -7   5   0      159.93      186.01     34.47 o 
  -6   5   0       53.66       74.95     18.84 o 
  -5   5   0       60.69       60.29     16.31 o 
  -4   5   0     1757.82     1880.94     69.39 o 
  -3   5   0      260.50      275.20     23.20 o 
  -2   5   0        6.96        1.50      5.39 o 
  -1   5   0      174.97      127.60     13.39 o 
   0   5   0      559.42      553.10     46.83 o 
   1   5   0        8.63       12.38      7.85 o 
   2   5   0      503.45      512.11     28.93 o 
   3   5   0      486.61      432.82     46.37 o 
   4   5   0        0.56        3.28     14.81 o 
   5   5   0       10.27        1.56     18.99 o 
   6   5   0      128.71       94.08     35.48 o 
   7   5   0       24.26       30.10     20.87 o 
  -8   6   0       49.77       92.21     25.33 o 
  -7   6   0       37.84       31.45     17.20 o 
  -6   6   0       84.44       90.16     20.25 o 
  -5   6   0       23.69       63.28     23.42 o 
  -4   6   0      121.94      152.66     21.50 o 
  -3   6   0       25.39       14.48     24.04 o 
  -2   6   0      610.26      598.84     32.37 o 
  -1   6   0      842.83      879.71     40.38 o 
   0   6   0      141.89      117.12     28.78 o 
   1   6   0      362.66      385.71     27.98 o 
   2   6   0      906.56      978.58     46.00 o 
   3   6   0      681.65      601.35     59.28 o 
   4   6   0       61.04       90.64     31.20 o 
   5   6   0       75.50       93.92     33.94 o 
   6   6   0       12.86       -4.30     16.95 o 
  -8   7   0        9.84       36.76     19.30 o 
  -7   7   0       25.38       27.66     17.84 o 
  -6   7   0       14.81       12.51     14.70 o 
  -5   7   0      214.33      183.37     27.03 o 
  -4   7   0        1.59        3.42     10.97 o 
  -3   7   0      182.75      179.60     19.59 o 
  -2   7   0      543.16      522.90     32.29 o 
  -1   7   0       91.15       93.55     16.67 o 
   0   7   0       68.62       74.39     24.50 o 
   1   7   0      202.08      273.59     26.24 o 
   2   7   0       34.09       14.46     13.59 o 
   3   7   0       24.45       25.40     22.87 o 
   4   7   0       50.18       46.31     26.66 o 
   5   7   0       33.15       17.55     19.57 o 
  -7   8   0       99.97       95.80     29.82 o 
  -6   8   0      127.56      115.28     33.90 o 
  -5   8   0        8.33      -10.01     14.27 o 
  -4   8   0       79.04       55.56     24.42 o 
  -3   8   0      327.82      323.55     44.93 o 
  -2   8   0       76.57       58.18     22.93 o 
  -1   8   0       15.91       10.53     17.21 o 
   0   8   0      172.83      228.59     38.26 o 
   1   8   0      228.56      253.08     57.33 o 
   2   8   0        4.80       -2.15     13.61 o 
   3   8   0       76.81       96.58     36.66 o 
   4   8   0       65.81      119.92     40.93 o 
  -5   9   0       16.16        6.42     22.37 o 
  -4   9   0       75.90       53.03     26.92 o 
  -3   9   0      100.10      127.18     35.10 o 
  -2   9   0        7.60        3.76     17.67 o 
  -1   9   0      148.88      169.51     40.41 o 
   0   9   0      130.58      128.84     27.79 o 
   1   9   0        3.54        5.91     17.00 o 
   2   9   0       95.47       98.20     38.35 o 
  -2  10   0       38.42       28.72     24.86 o 
  -1  10   0      191.37      206.72     46.69 o 
  -1  -9   1       73.43      102.36     28.60 o 
   0  -9   1      196.45      259.90     38.56 o 
   1  -9   1        4.16        5.80     20.07 o 
   2  -9   1       63.20       33.50     24.18 o 
   3  -9   1      143.96      182.38     43.83 o 
   4  -9   1       15.50       11.73     20.21 o 
   5  -9   1       49.99       78.07     30.04 o 
  -3  -8   1        5.40       16.37     24.26 o 
  -2  -8   1      103.23       11.39     22.59 o 
  -1  -8   1      232.37      241.55     58.55 o 
   1  -8   1       78.09       80.47     31.20 o 
   2  -8   1      429.72      468.87     57.36 o 
   3  -8   1      113.33      140.57     35.30 o 
   4  -8   1       19.39       43.43     23.88 o 
   5  -8   1      203.31      231.13     40.75 o 
   6  -8   1       43.14       30.00     22.41 o 
   7  -8   1        5.60       33.38     23.56 o 
  -5  -7   1       62.10       27.86     27.22 o 
  -4  -7   1       22.69       15.05     16.83 o 
  -3  -7   1       19.49       53.84     30.00 o 
  -2  -7   1      238.48      336.42     32.29 o 
  -1  -7   1      357.73      427.71     34.75 o 
   0  -7   1        2.71       30.26     18.35 o 
   1  -7   1      216.51      176.86     38.65 o 
   2  -7   1       57.62      123.94     32.62 o 
   3  -7   1        0.03        9.81     15.51 o 
   4  -7   1      119.13      232.43     38.75 o 
   5  -7   1      179.96      220.98     39.05 o 
   6  -7   1       13.46       -8.29     18.29 o 
   7  -7   1       20.87       19.71     19.93 o 
   8  -7   1       41.27       67.88     31.60 o 
  -6  -6   1       37.91       12.53     24.76 o 
  -5  -6   1       26.21       11.49     19.21 o 
  -4  -6   1       49.01       25.28     23.86 o 
  -3  -6   1      224.62      223.03     41.25 o 
  -2  -6   1       14.97       27.17     14.14 o 
  -1  -6   1      126.45      131.18     21.54 o 
   0  -6   1      201.91      196.95     33.00 o 
   1  -6   1     1126.21     1291.82     87.78 o 
   2  -6   1       86.86       84.97     14.22 o 
   3  -6   1      239.05      251.28     21.16 o 
   4  -6   1      817.67      832.71     42.27 o 
   5  -6   1      301.03      344.89     34.41 o 
   6  -6   1       32.27       21.03     14.19 o 
   7  -6   1       66.08       98.34     28.37 o 
   8  -6   1        2.54      -14.00     14.00 o 
  -7  -5   1       34.09       -2.98     20.93 o 
  -6  -5   1       10.91       25.50     23.36 o 
  -5  -5   1        0.46        7.83     20.77 o 
  -4  -5   1       48.17       28.02     23.46 o 
  -3  -5   1      255.72      267.29     39.79 o 
  -2  -5   1      192.28      187.88     21.16 o 
  -1  -5   1     1212.07     1328.84     53.09 o 
   0  -5   1     1036.92     1191.80     79.47 o 
   1  -5   1      172.93      155.93     14.41 o 
   2  -5   1      484.65      543.51     30.97 o 
   3  -5   1      543.31      579.42     35.46 o 
   4  -5   1      113.68      115.88     17.23 o 
   5  -5   1      174.94      185.07     30.44 o 
   6  -5   1      213.57      239.45     28.96 o 
   7  -5   1       61.58       46.49     30.83 o 
   8  -5   1        0.01      -17.24     18.89 o 
   9  -5   1       19.85        8.87     24.16 o 
  -7  -4   1       46.93        4.78     19.45 o 
  -6  -4   1        8.18       29.44     26.80 o 
  -5  -4   1      302.75      255.83     42.59 o 
  -4  -4   1      900.64      834.19     70.93 o 
  -3  -4   1       16.65       -4.36     13.19 o 
  -2  -4   1      308.15      291.86     21.36 o 
  -1  -4   1     1220.01     1352.61     49.25 o 
   0  -4   1      305.97      287.17     32.40 o 
   1  -4   1      410.24      419.09     21.23 o 
   2  -4   1      645.51      608.48     27.46 o 
   3  -4   1     1891.70     1939.10     64.06 o 
   4  -4   1        0.08       -2.90      6.19 o 
   5  -4   1      359.27      312.45     43.95 o 
   6  -4   1      378.90      527.52     50.41 o 
   7  -4   1       32.28       38.08     17.97 o 
   8  -4   1        1.02       -3.85     28.00 o 
   9  -4   1       18.84       56.58     27.94 o 
  -8  -3   1       32.57       -4.56     19.31 o 
  -7  -3   1        0.17       -6.54     18.29 o 
  -6  -3   1       22.06       25.54     20.03 o 
  -5  -3   1      169.39      218.52     39.31 o 
  -4  -3   1      211.65      192.65     32.90 o 
  -3  -3   1        4.85        3.92      8.93 o 
  -2  -3   1     1286.01     1285.04     76.15 o 
  -1  -3   1     1263.30     1350.76     45.44 o 
   0  -3   1        3.82        7.20      8.43 o 
   1  -3   1     3604.95     4023.61     89.47 o 
   2  -3   1     1145.93     1183.54     33.52 o 
   3  -3   1      277.59      283.02     13.98 o 
   4  -3   1      528.96      451.96     26.53 o 
   5  -3   1      834.97      795.13     40.61 o 
   6  -3   1       36.20       45.40     14.69 o 
   7  -3   1      237.08      217.54     25.87 o 
   8  -3   1      217.68      198.59     45.37 o 
   9  -3   1        0.28      -16.69     16.69 o 
  10  -3   1       13.52        7.38     20.97 o 
  -8  -2   1        7.15       -3.62     15.71 o 
  -7  -2   1       18.86       28.94     25.54 o 
  -6  -2   1      127.81      112.25     33.86 o 
  -5  -2   1      146.71      115.44     31.92 o 
  -4  -2   1       76.04       91.38     24.92 o 
  -3  -2   1      614.76      598.55     47.79 o 
  -2  -2   1       31.50       10.97      8.59 o 
  -1  -2   1      217.09      171.59     22.60 o 
   0  -2   1      720.19      850.73     34.77 o 
   1  -2   1     4854.28     5490.88    114.56 o 
   2  -2   1      803.33      797.32     23.35 o 
   3  -2   1     1106.55     1066.67     29.93 o 
   4  -2   1     1306.30     1252.29     48.66 o 
   5  -2   1      256.65      227.63     14.20 o 
   6  -2   1       41.24       36.44     22.57 o 
   7  -2   1       37.26       42.47     19.99 o 
   8  -2   1      164.74      160.71     38.97 o 
   9  -2   1        0.01       -8.45     18.13 o 
  10  -2   1        9.00       -2.80     23.32 o 
  -9  -1   1       17.11       14.85     24.54 o 
  -8  -1   1        0.23       -4.42     20.29 o 
  -7  -1   1       66.18       87.84     30.28 o 
  -6  -1   1       80.93       96.38     30.26 o 
  -5  -1   1       12.00        9.81     14.87 o 
  -4  -1   1       69.94       52.91     18.15 o 
  -3  -1   1     5307.40     5783.60    244.90 o 
  -2  -1   1      271.11      228.57     23.74 o 
  -1  -1   1     2266.46     2428.39     54.23 o 
   0  -1   1     2552.58     2760.17     79.70 o 
   1  -1   1      120.63      104.82      5.48 o 
   2  -1   1      256.61      246.07     14.22 o 
   3  -1   1      347.25      315.68     14.50 o 
   4  -1   1       73.30       59.36      7.97 o 
   5  -1   1        3.57       12.53      9.62 o 
   6  -1   1      308.37      285.94     21.08 o 
   7  -1   1      125.38      131.69     35.26 o 
   8  -1   1        0.86      -11.07     18.57 o 
   9  -1   1        4.47       -3.34     22.65 o 
  10  -1   1        3.91        2.98     23.08 o 
  -9   0   1        0.01       10.41     21.45 o 
  -8   0   1       16.44       37.36     26.88 o 
  -7   0   1      142.93      241.36     44.39 o 
  -6   0   1       19.10       34.32     20.83 o 
  -5   0   1     1849.00     1915.63    116.00 o 
  -4   0   1      822.89      800.40     61.64 o 
  -3   0   1       31.88       26.97      7.40 o 
  -2   0   1      324.43      294.29     13.77 o 
  -1   0   1     3753.67     3700.30     79.28 o 
   0   0   1       43.30       36.67      2.46 o 
   1   0   1      513.69      520.86     18.60 o 
   2   0   1     7652.99     7412.24    195.71 o 
   3   0   1     3470.29     3370.44     97.83 o 
   4   0   1      234.25      223.25     27.14 o 
   5   0   1      452.40      396.74     40.59 o 
   6   0   1      279.56      338.00     43.13 o 
   7   0   1      141.64      130.04     21.02 o 
   8   0   1        1.18      -10.19     15.85 o 
   9   0   1       69.86        8.49     24.52 o 
  10   0   1        0.59       -2.38     21.53 o 
  -9   1   1       42.29       86.72     36.84 o 
  -8   1   1      150.86      178.68     46.13 o 
  -7   1   1       40.62       50.45     27.52 o 
  -6   1   1       86.69       45.01     22.05 o 
  -5   1   1      183.34      182.02     23.55 o 
  -4   1   1      745.15      752.66     91.60 o 
  -3   1   1       16.82        9.40      5.68 o 
  -2   1   1      583.00      601.06     19.46 o 
  -1   1   1     5903.28     6300.34    128.34 o 
   0   1   1      124.49      142.89      6.06 o 
   1   1   1     1218.11     1190.98     50.55 o 
   2   1   1     4103.91     3990.65    162.37 o 
   3   1   1       60.59       48.13     13.37 o 
   4   1   1      595.67      612.54     48.31 o 
   5   1   1      890.79      923.84     67.68 o 
   6   1   1        8.44        0.46     13.11 o 
   7   1   1      721.25      854.48     77.59 o 
   8   1   1       20.93       31.84     27.06 o 
   9   1   1       22.17      -20.21     20.21 o 
  10   1   1        4.09      -22.96     22.96 o 
  -9   2   1        1.65        2.20     21.61 o 
  -8   2   1       11.48       21.23     20.47 o 
  -7   2   1       23.58       13.87     22.11 o 
  -6   2   1      289.21      275.34     27.82 o 
  -5   2   1      356.98      298.27     24.92 o 
  -4   2   1       21.14       18.33      7.69 o 
  -3   2   1     2259.94     2302.91     72.03 o 
  -2   2   1     5579.45     5723.14    120.04 o 
  -1   2   1     1213.66     1223.41     29.78 o 
   0   2   1     1385.38     1451.37     61.74 o 
   1   2   1     3144.51     3162.84     76.24 o 
   2   2   1      468.22      406.01     28.90 o 
   3   2   1      549.02      489.74     38.18 o 
   4   2   1      769.07      671.14     52.51 o 
   5   2   1      219.31      247.12     33.96 o 
   6   2   1      623.58      660.05     63.22 o 
   7   2   1       84.04      142.01     38.51 o 
   8   2   1       87.25      108.11     36.60 o 
   9   2   1        0.03       -4.68     17.87 o 
  -9   3   1       16.22       23.00     24.08 o 
  -8   3   1        0.09       -6.88     17.49 o 
  -7   3   1       96.89       94.50     22.13 o 
  -6   3   1      170.43      221.23     26.31 o 
  -5   3   1       42.77       38.25     11.93 o 
  -4   3   1      392.13      306.21     22.45 o 
  -3   3   1      397.87      329.04     20.51 o 
  -2   3   1       58.79       46.68      5.93 o 
  -1   3   1      545.50      500.10     31.06 o 
   0   3   1      809.15      740.54     41.11 o 
   1   3   1      385.81      355.82     15.90 o 
   2   3   1        3.40        0.54      4.98 o 
   3   3   1      679.94      541.83     41.73 o 
   4   3   1     1435.18     1418.75     85.00 o 
   5   3   1       53.95       52.31     19.77 o 
   6   3   1      205.63      210.04     36.70 o 
   7   3   1       42.63       65.58     27.94 o 
   8   3   1        3.30      -16.51     16.51 o 
   9   3   1       26.13        3.72     20.93 o 
  -9   4   1        1.39      -11.03     19.51 o 
  -8   4   1        9.65       41.10     19.33 o 
  -7   4   1      304.60      352.28     34.81 o 
  -6   4   1        6.07       -2.03     10.02 o 
  -5   4   1      157.05      142.82     21.88 o 
  -4   4   1      746.22      716.09     36.75 o 
  -3   4   1      316.21      354.77     22.86 o 
  -2   4   1      103.84       94.50      8.35 o 
  -1   4   1     1327.31     1350.23     45.95 o 
   0   4   1     1467.93     1586.46     79.89 o 
   1   4   1       10.20       11.61      8.93 o 
   2   4   1      730.26      741.17     30.21 o 
   3   4   1      381.16      345.59     34.64 o 
   4   4   1       16.99       16.13     12.57 o 
   5   4   1       45.09       47.13     20.53 o 
   6   4   1      105.31      100.15     29.34 o 
   7   4   1        9.20      -13.39     15.31 o 
   8   4   1        0.13       10.69     19.57 o 
  -9   5   1       77.38       28.55     32.96 o 
  -8   5   1       40.95        1.85     23.28 o 
  -7   5   1       62.99       79.06     20.78 o 
  -6   5   1        2.54       -1.24     11.01 o 
  -5   5   1      254.13      298.74     26.58 o 
  -4   5   1      321.21      301.71     24.38 o 
  -3   5   1       25.40       11.01      7.11 o 
  -2   5   1     1228.89     1186.57     54.58 o 
  -1   5   1     1441.11     1560.09     54.56 o 
   0   5   1      492.53      588.56     45.53 o 
   1   5   1      810.58      871.19     59.26 o 
   2   5   1      794.78      825.79     34.98 o 
   3   5   1       63.97       54.26     19.11 o 
   4   5   1      119.61      137.57     31.02 o 
   5   5   1      256.26      250.72     39.87 o 
   6   5   1        4.64       10.23     18.99 o 
   7   5   1       10.20       16.71     22.67 o 
   8   5   1        5.96        4.52     20.23 o 
  -8   6   1       13.98       13.91     20.82 o 
  -7   6   1        5.59       14.54     15.05 o 
  -6   6   1      112.05      191.88     40.82 o 
  -5   6   1      503.85      470.84     36.74 o 
  -4   6   1        8.16       14.12     10.71 o 
  -3   6   1      486.91      480.32     29.94 o 
  -2   6   1     1254.96     1285.11     51.81 o 
  -1   6   1       11.67        3.81      7.16 o 
   0   6   1      179.92      170.65     27.32 o 
   2   6   1      263.05      274.71     21.47 o 
   3   6   1      160.44      137.11     30.66 o 
   4   6   1      137.51      246.96     40.27 o 
   5   6   1      274.15      322.93     48.53 o 
   6   6   1       24.77       12.65     22.98 o 
   7   6   1       23.49       -9.69     19.75 o 
  -8   7   1        0.52       17.00     19.40 o 
  -7   7   1       58.97       91.95     42.32 o 
  -6   7   1      109.41      110.34     23.91 o 
  -5   7   1       38.09       21.62     14.60 o 
  -4   7   1        1.76        2.82      9.90 o 
  -3   7   1       33.25       35.69     12.85 o 
  -2   7   1      130.94      145.57     17.84 o 
  -1   7   1        9.34        9.23     12.51 o 
   0   7   1      397.17      367.24     41.53 o 
   1   7   1      157.59      169.59     21.91 o 
   2   7   1      193.69      180.10     21.90 o 
   3   7   1      146.09      183.24     38.99 o 
   4   7   1      104.02      103.47     32.68 o 
   5   7   1        3.21        4.20     20.97 o 
   6   7   1       22.18      -10.37     23.76 o 
  -7   8   1        7.75       14.27     17.84 o 
  -6   8   1        8.94       11.61     16.20 o 
  -5   8   1       62.60       43.60     17.99 o 
  -4   8   1      317.72      332.17     42.61 o 
  -3   8   1      155.91      159.92     24.30 o 
  -2   8   1        0.38        9.37     10.47 o 
  -1   8   1      232.88      234.44     23.50 o 
   0   8   1      668.95      627.55     60.22 o 
   1   8   1        1.02        6.13     11.93 o 
   2   8   1       92.95       95.19     21.37 o 
   3   8   1       39.34       42.25     25.22 o 
   4   8   1       13.93       20.29     22.61 o 
   5   8   1        7.44       23.06     29.92 o 
  -6   9   1        0.06       13.29     20.61 o 
  -5   9   1       34.92       55.20     26.44 o 
  -4   9   1      171.64      140.17     36.78 o 
  -3   9   1        0.14       11.37     16.73 o 
  -2   9   1      121.40      130.47     31.94 o 
  -1   9   1       46.13       65.70     26.28 o 
   0   9   1        6.72       -5.06     19.25 o 
   1   9   1       46.22       73.90     19.97 o 
   2   9   1      105.24      143.49     40.15 o 
   3   9   1       16.26       31.52     23.84 o 
   4   9   1        3.05       43.79     29.12 o 
  -3  10   1       25.34       39.79     26.14 o 
  -2  10   1       97.68      131.77     37.76 o 
  -1  10   1       83.61       75.59     30.76 o 
   0  10   1        4.12       -0.30     14.34 o 
   1  10   1      125.51      124.12     49.30 o 
   2  -9   2      205.89      238.48     53.55 o 
   3  -9   2       17.68       37.26     25.30 o 
  -1  -8   2       63.64       -2.12     15.81 o 
   1  -8   2      224.41      235.59     43.59 o 
   2  -8   2      151.37      154.74     40.91 o 
   3  -8   2        0.47      -15.27     15.27 o 
   4  -8   2      170.25      212.20     46.77 o 
   5  -8   2       93.87      122.52     37.52 o 
   6  -8   2        0.21       25.12     19.09 o 
  -4  -7   2       20.98        2.88     24.36 o 
  -3  -7   2       41.70       13.01     23.80 o 
  -2  -7   2      133.45       84.98     34.40 o 
  -1  -7   2        9.67        1.79     15.16 o 
   0  -7   2      156.17      147.04     44.51 o 
   1  -7   2      564.41      732.28     70.95 o 
   2  -7   2       90.34       50.21     24.16 o 
   3  -7   2      186.51      209.54     37.74 o 
   4  -7   2      309.31      350.31     48.97 o 
   5  -7   2        1.14      -13.93     13.93 o 
   6  -7   2       20.06       47.45     26.50 o 
   7  -7   2       82.85       64.50     28.04 o 
   8  -7   2        8.12      -18.59     18.59 o 
  -5  -6   2        3.98       10.81     23.36 o 
  -3  -6   2      189.81      181.78     45.51 o 
  -2  -6   2       23.23       25.78     21.09 o 
  -1  -6   2      430.97      464.73     35.32 o 
   0  -6   2      753.25      734.90     67.92 o 
   1  -6   2       10.07       -8.19     11.13 o 
   2  -6   2      206.56      275.42     38.27 o 
   3  -6   2      388.63      463.64     50.21 o 
   4  -6   2      249.69      252.81     39.43 o 
   5  -6   2       15.48       25.84     18.73 o 
   6  -6   2      246.07      172.75     42.11 o 
   7  -6   2      104.44       63.84     28.60 o 
   8  -6   2       25.78       37.58     25.46 o 
  -6  -5   2        2.93       28.68     28.42 o 
  -5  -5   2       59.11        4.50     21.57 o 
  -4  -5   2      192.70      245.82     46.13 o 
  -3  -5   2       14.42       16.09     21.37 o 
  -2  -5   2      113.78       98.64     30.58 o 
  -1  -5   2       10.40       23.26     12.24 o 
   0  -5   2      315.08      341.64     42.01 o 
   1  -5   2       96.31      103.69     26.76 o 
   2  -5   2      698.52      683.49     57.96 o 
   3  -5   2      384.62      349.95     22.93 o 
   4  -5   2        1.73        4.01      7.74 o 
   5  -5   2       44.92       60.84     14.39 o 
   6  -5   2      152.49      181.73     25.20 o 
   7  -5   2        0.07        2.55     13.11 o 
   8  -5   2      137.16      110.43     38.24 o 
   9  -5   2       25.17       33.20     28.92 o 
  -7  -4   2        2.60        4.48     23.04 o 
  -6  -4   2       24.98        3.40     15.19 o 
  -5  -4   2       74.96       74.93     30.06 o 
  -4  -4   2        9.68       -0.22     17.37 o 
  -3  -4   2       63.65       43.85     22.11 o 
  -2  -4   2     2362.32     2435.25    134.03 o 
  -1  -4   2      687.03      729.10     36.16 o 
   0  -4   2       21.76       26.50     15.09 o 
   1  -4   2     1126.26     1291.78    149.49 o 
   2  -4   2     1680.95     1854.39     70.10 o 
   3  -4   2       56.95       72.87     10.71 o 
   4  -4   2      918.67      976.34     33.92 o 
   5  -4   2      633.11      800.92     65.08 o 
   6  -4   2       44.95       49.24     15.27 o 
   7  -4   2       14.29       33.13     15.69 o 
   8  -4   2       59.96       61.78     24.76 o 
   9  -4   2        9.96       10.77     20.15 o 
  10  -4   2       10.40        7.67     23.32 o 
  -7  -3   2        4.18       15.51     22.87 o 
  -6  -3   2      158.44      102.87     36.60 o 
  -5  -3   2      185.59      187.50     43.23 o 
  -4  -3   2       21.59       29.20     20.11 o 
  -3  -3   2      329.66      279.10     36.70 o 
  -2  -3   2      998.67      987.04     68.48 o 
  -1  -3   2      140.73      140.57     14.02 o 
   0  -3   2     1751.74     1849.10     70.19 o 
   1  -3   2     1094.89     1102.00     38.96 o 
   2  -3   2      109.68      104.72      8.50 o 
   3  -3   2     1455.90     1399.50     40.11 o 
   4  -3   2      374.66      368.00     17.66 o 
   5  -3   2      511.55      515.70     31.38 o 
   6  -3   2       30.58       18.03     24.41 o 
   7  -3   2      137.35      120.32     33.26 o 
   8  -3   2       62.68       55.88     28.62 o 
   9  -3   2        0.18       -7.69     18.93 o 
  10  -3   2      101.56      136.15     43.73 o 
  -8  -2   2        0.20       -5.60     20.35 o 
  -7  -2   2        1.28       49.81     23.80 o 
  -6  -2   2      131.71      147.78     39.55 o 
  -5  -2   2       14.28       35.62     18.77 o 
  -4  -2   2      360.69      388.53     43.61 o 
  -3  -2   2      919.92      913.86     65.16 o 
  -2  -2   2       23.21       17.68      8.43 o 
  -1  -2   2      728.73      709.66     25.50 o 
   0  -2   2     1415.82     1527.77    111.58 o 
   1  -2   2     1474.11     1652.19     51.54 o 
   2  -2   2      143.42      175.60      9.79 o 
   3  -2   2     2704.50     2808.32     66.83 o 
   4  -2   2     1125.03     1091.52     33.30 o 
   5  -2   2        2.08        6.17      4.17 o 
   6  -2   2      405.99      380.97     43.67 o 
   7  -2   2      198.14      200.29     38.16 o 
   8  -2   2       32.04       26.56     24.88 o 
   9  -2   2        7.95       44.99     30.04 o 
  10  -2   2       24.50        5.34     26.58 o 
  -8  -1   2      170.80      278.26     61.14 o 
  -7  -1   2       75.72       73.63     30.10 o 
  -6  -1   2        4.31       28.30     18.85 o 
  -5  -1   2      128.65      163.47     31.38 o 
  -4  -1   2      648.58      786.27     63.80 o 
  -3  -1   2       91.02      162.21     24.72 o 
  -2  -1   2        8.77       43.45     10.52 o 
  -1  -1   2     2612.77     2956.25     78.97 o 
   0  -1   2     1927.85     2482.45    169.81 o 
   1  -1   2       36.95       32.78      6.57 o 
   2  -1   2     1606.74     1800.11     56.68 o 
   4  -1   2       96.36      108.02     10.37 o 
   5  -1   2      243.92      208.76     15.65 o 
   6  -1   2      403.59      543.96     28.98 o 
   7  -1   2       81.25      134.31     32.80 o 
   8  -1   2       51.27       56.34     27.20 o 
   9  -1   2       18.03       51.11     29.62 o 
  10  -1   2        4.33       -4.56     21.47 o 
  -8   0   2       11.45       25.32     23.68 o 
  -7   0   2        5.59        9.45     17.47 o 
  -6   0   2      106.81      105.19     33.78 o 
  -5   0   2       13.05       -0.64     12.29 o 
  -4   0   2      193.47      223.19     32.72 o 
  -3   0   2      632.68      626.10     26.11 o 
  -2   0   2     2627.19     2720.74     66.71 o 
  -1   0   2     3183.64     3226.46     72.08 o 
   0   0   2       27.64       30.17      2.92 o 
   1   0   2     1935.68     2072.51     74.01 o 
   2   0   2     3969.00     4169.66    114.80 o 
   3   0   2       16.56       12.88      4.55 o 
   4   0   2     2506.55     2384.65     75.18 o 
   5   0   2      374.93      361.89     22.41 o 
   6   0   2       30.37       40.68     11.02 o 
   7   0   2        0.48       -4.26      7.93 o 
   8   0   2       56.15       55.54     28.50 o 
   9   0   2       36.43       66.60     31.36 o 
  10   0   2        4.98      -11.23     20.57 o 
  -9   1   2       16.50       64.76     30.40 o 
  -8   1   2        9.55        1.48     23.58 o 
  -7   1   2       15.12        0.20     19.33 o 
  -6   1   2      850.75     1014.32     84.86 o 
  -5   1   2     1211.55     1311.90     95.14 o 
  -4   1   2       70.96       66.95     23.48 o 
  -3   1   2      943.01      939.07     32.34 o 
  -2   1   2     1597.50     1585.58     42.41 o 
  -1   1   2       36.46       40.71      5.10 o 
   0   1   2     2296.85     2430.06     68.10 o 
   1   1   2     1295.76     1218.21     36.25 o 
   2   1   2     1480.70     1499.78     53.97 o 
   3   1   2      225.30      180.12     13.12 o 
   4   1   2     1002.84      959.06     39.90 o 
   5   1   2      516.94      500.52     58.71 o 
   6   1   2       14.70       29.81     11.43 o 
   7   1   2       84.02      102.83     19.86 o 
   8   1   2       18.14       48.35     25.24 o 
   9   1   2       26.28       40.87     28.70 o 
  10   1   2       35.57      -18.37     18.37 o 
  -9   2   2       29.17       69.97     30.84 o 
  -8   2   2       17.13       29.36     23.84 o 
  -7   2   2       84.80      100.41     28.95 o 
  -6   2   2       32.31       92.98     19.34 o 
  -5   2   2        0.95      191.59     44.55 o 
  -4   2   2      436.66      378.42     26.19 o 
  -3   2   2     1016.43     1367.54     39.59 o 
  -1   2   2     1178.25     1215.41     31.08 o 
   1   2   2    18147.38    19795.36    509.31 o 
   3   2   2     2260.16     2099.79     99.04 o 
   4   2   2     1010.67     1198.10     71.91 o 
   6   2   2      524.83      565.77     54.52 o 
   7   2   2      120.80      166.24     38.49 o 
   8   2   2       12.65       46.01     16.59 o 
   9   2   2        5.53        8.91     24.78 o 
  10   2   2        1.39       -0.90     20.95 o 
  -9   3   2        1.45       28.98     23.84 o 
  -8   3   2        1.23      -14.35     14.35 o 
  -7   3   2       85.16      117.80     23.54 o 
  -6   3   2       45.49       33.95     13.64 o 
  -5   3   2       68.44       68.06     15.66 o 
  -4   3   2      413.51      398.50     26.80 o 
  -3   3   2     1285.12     1280.52     39.43 o 
  -2   3   2       67.49       80.25      7.06 o 
  -1   3   2     2168.84     2197.64     52.87 o 
   0   3   2      337.47      325.33     15.65 o 
   1   3   2       89.40       79.96      5.98 o 
   2   3   2     1049.87      910.90     48.33 o 
   3   3   2      974.68     1064.46     60.74 o 
   4   3   2      171.75      125.48     21.25 o 
   5   3   2      201.40      169.43     28.40 o 
   6   3   2      336.37      396.78     47.31 o 
   7   3   2       41.12       68.52     28.06 o 
   8   3   2        0.52       -8.47     18.79 o 
   9   3   2       25.53       33.43     49.59 o 
  -9   4   2       13.90      -21.71     21.71 o 
  -8   4   2       44.89       15.36     27.59 o 
  -7   4   2        1.28       -0.91     12.33 o 
  -6   4   2        1.01        2.42     10.29 o 
  -5   4   2      483.22      444.75     32.64 o 
  -4   4   2      317.39      274.88     22.46 o 
  -3   4   2       33.26       25.87     13.84 o 
  -2   4   2     1205.19     1185.04     34.06 o 
  -1   4   2     1114.90     1074.77     31.49 o 
   0   4   2       12.24       14.20      5.80 o 
   1   4   2      605.39      680.00     42.15 o 
   2   4   2      792.22      729.00     44.89 o 
   3   4   2      743.94      671.90     46.73 o 
   4   4   2       12.52       23.64     11.67 o 
   5   4   2      129.31      154.48     28.28 o 
   6   4   2       77.61       68.00     25.76 o 
   7   4   2        1.43       -0.86     16.17 o 
   8   4   2       20.82       54.06     28.08 o 
   9   4   2        9.20        4.63     17.10 o 
  -8   5   2       80.53       28.11     55.04 o 
  -7   5   2       22.39       18.82     16.15 o 
  -6   5   2      284.76      228.87     29.57 o 
  -5   5   2      389.93      417.63     50.18 o 
  -4   5   2        1.97        4.88     13.81 o 
  -3   5   2      341.69      342.26     24.04 o 
  -2   5   2      511.14      529.87     21.11 o 
  -1   5   2      199.78      221.90     41.37 o 
   0   5   2      654.68      655.99     45.01 o 
   1   5   2      852.92      798.02     51.89 o 
   2   5   2      260.41      251.83     16.83 o 
   3   5   2      129.08      148.40     22.73 o 
   4   5   2      371.62      386.81     40.17 o 
   5   5   2      106.18      182.86     33.36 o 
   6   5   2        4.65       44.85     21.93 o 
   7   5   2       30.56       20.77     23.22 o 
   8   5   2        8.64       62.16     27.84 o 
  -8   6   2        1.20      -11.95     15.03 o 
  -7   6   2        3.84       10.34     16.16 o 
  -6   6   2       19.53        1.27     13.56 o 
  -5   6   2       25.98        9.53     12.43 o 
  -4   6   2      102.71      109.72     18.75 o 
  -3   6   2      825.01      812.12     40.83 o 
  -2   6   2       40.73       37.49      9.88 o 
  -1   6   2        4.02        2.68      5.36 o 
   0   6   2     1262.07     1317.42     76.93 o 
   1   6   2      833.23     1011.22     65.82 o 
   2   6   2        1.61        9.36      6.48 o 
   3   6   2      322.86      277.56     33.32 o 
   4   6   2      232.90      246.82     35.60 o 
   5   6   2        0.70       -7.64     14.31 o 
   6   6   2       57.62       53.03     25.50 o 
   7   6   2       66.36       70.33     31.00 o 
   8   6   2        0.07        2.24     23.06 o 
  -7   7   2       69.15       18.88     50.90 o 
  -6   7   2       38.37       30.41     17.48 o 
  -5   7   2       16.34       11.79     13.71 o 
  -4   7   2      152.50      181.86     23.65 o 
  -3   7   2     1108.81     1055.23     50.22 o 
  -2   7   2       19.60       20.88     10.63 o 
  -1   7   2      322.17      311.29     24.63 o 
   0   7   2      207.00      216.10     30.04 o 
   1   7   2        0.41       10.11      7.94 o 
   2   7   2      307.73      316.65     29.23 o 
   3   7   2      142.49      139.57     31.36 o 
   4   7   2       18.65       14.17     17.47 o 
   5   7   2       24.38       45.95     26.32 o 
   6   7   2        4.93       -8.79     20.79 o 
   7   7   2       20.27       10.11     25.40 o 
  -7   8   2       33.57       40.21     21.50 o 
  -6   8   2        0.19        3.90     14.75 o 
  -5   8   2      172.82      195.42     27.37 o 
  -4   8   2       18.08       32.33     15.96 o 
  -3   8   2       69.26       75.06     16.86 o 
  -2   8   2      132.22      114.81     35.69 o 
  -1   8   2      245.90      252.90     50.00 o 
   0   8   2       16.98      -10.49     12.23 o 
   1   8   2       11.35       10.23     10.93 o 
   2   8   2      315.21      385.19     28.98 o 
   3   8   2      246.40      255.43     40.07 o 
   4   8   2       26.41       39.29     22.69 o 
   5   8   2       75.40       96.34     35.66 o 
   6   8   2       12.74       -0.30     26.50 o 
  -6   9   2        5.93       35.86     24.55 o 
  -5   9   2       12.33       37.33     17.18 o 
  -4   9   2       25.00       39.62     17.09 o 
  -3   9   2       21.89        8.32     14.14 o 
  -2   9   2      157.99      172.93     27.17 o 
  -1   9   2      118.81      114.28     22.75 o 
   0   9   2       12.85       32.24     20.41 o 
   1   9   2       79.28       80.94     20.61 o 
   2   9   2        1.54        4.36     13.14 o 
   3   9   2       63.33       71.43     30.22 o 
   4   9   2       25.97       60.84     30.34 o 
  -3  10   2       94.25      124.78     35.84 o 
  -2  10   2       57.93       92.02     28.14 o 
  -1  10   2       10.31       -3.78     15.85 o 
   0  -8   3      126.21       -8.02     30.52 o 
   2  -8   3       30.84       32.46     24.78 o 
   3  -8   3       95.85      109.23     36.82 o 
   4  -8   3      123.86      243.20     44.53 o 
   5  -8   3       20.55      100.39     32.88 o 
  -2  -7   3        0.13       -0.54     19.59 o 
   0  -7   3      182.67       72.71     22.14 o 
   1  -7   3       87.82       19.97     22.09 o 
   2  -7   3       63.04       99.53     33.08 o 
   3  -7   3      372.29      496.66     60.92 o 
   4  -7   3       85.63       96.42     31.58 o 
   5  -7   3       32.84       40.69     26.84 o 
   6  -7   3      181.16      177.68     42.13 o 
   7  -7   3        6.30       19.97     20.71 o 
  -4  -6   3        4.81       10.11     22.61 o 
  -3  -6   3        7.82       12.35     18.15 o 
  -2  -6   3       70.95       42.29     27.54 o 
  -1  -6   3      434.66      409.07     60.48 o 
   0  -6   3      136.91      117.89     32.68 o 
   1  -6   3      145.21      103.67     32.02 o 
   2  -6   3      470.85      458.22     53.90 o 
   3  -6   3      349.99      371.20     47.59 o 
   4  -6   3        0.68        7.42     16.15 o 
   5  -6   3      261.52      213.66     38.75 o 
   6  -6   3      280.78      260.71     43.59 o 
   7  -6   3        0.50        1.36     18.31 o 
   8  -6   3       56.91       81.59     32.66 o 
  -4  -5   3       57.08        7.62     19.79 o 
  -3  -5   3       22.41       27.72     24.54 o 
  -2  -5   3      223.31      166.65     40.05 o 
  -1  -5   3      539.66      617.12     39.87 o 
   1  -5   3      298.62      310.98     41.41 o 
   2  -5   3      589.45      623.13     59.08 o 
   3  -5   3       46.41       36.60     17.49 o 
   4  -5   3      332.15      320.26     45.55 o 
   5  -5   3      226.30      293.19     42.55 o 
   6  -5   3        1.58       31.90     21.19 o 
   7  -5   3        7.09       39.71     23.54 o 
   8  -5   3        8.78       25.78     21.47 o 
   9  -5   3       19.88       48.59     29.70 o 
  -6  -4   3       53.27       77.17     29.52 o 
  -5  -4   3       34.49       35.56     19.25 o 
  -4  -4   3        1.22        7.77     13.85 o 
  -3  -4   3      519.55      477.73     53.66 o 
  -2  -4   3      180.18      174.39     32.18 o 
  -1  -4   3      272.78      256.05     23.37 o 
   0  -4   3     1809.65     1728.65     75.38 o 
   1  -4   3      353.51      421.37     31.92 o 
   2  -4   3      173.71      176.92     19.72 o 
   3  -4   3      218.43      184.37     20.54 o 
   4  -4   3      488.51      531.36     24.49 o 
   5  -4   3      469.75      433.97     29.29 o 
   6  -4   3       62.72       38.60     13.66 o 
   7  -4   3      261.00      243.28     42.25 o 
   8  -4   3       34.66       37.76     27.86 o 
   9  -4   3        7.01       11.61     15.63 o 
  10  -4   3        6.19       -5.36     22.27 o 
  -6  -3   3       72.37       88.48     31.64 o 
  -5  -3   3       16.94       15.03     17.87 o 
  -4  -3   3      134.60      183.24     39.77 o 
  -3  -3   3      235.42      208.68     32.94 o 
  -2  -3   3       33.36       18.09     14.09 o 
  -1  -3   3       46.61       61.06     14.27 o 
   0  -3   3     1892.18     1952.31     76.83 o 
   1  -3   3      545.72      537.47     32.60 o 
   2  -3   3       52.84       46.41      6.38 o 
   3  -3   3      932.97      929.78     30.63 o 
   4  -3   3      351.16      381.08     19.14 o 
   5  -3   3     1014.36      896.76     93.45 o 
   6  -3   3      383.68      467.61     50.77 o 
   7  -3   3      121.17      149.10     36.56 o 
   8  -3   3        0.21      -14.63     14.63 o 
   9  -3   3       38.22      -12.97     19.11 o 
  10  -3   3        9.78      -18.31     19.01 o 
  -7  -2   3       51.05       51.59     27.64 o 
  -6  -2   3        8.43        1.90     16.13 o 
  -5  -2   3       69.63       51.09     26.72 o 
  -4  -2   3      664.66      665.72     62.02 o 
  -3  -2   3      386.67      327.75     39.07 o 
  -2  -2   3      289.24      270.54     24.79 o 
  -1  -2   3     1936.96     1924.05     70.60 o 
   0  -2   3      902.19      882.96     42.28 o 
   1  -2   3      293.79      328.03     25.38 o 
   2  -2   3     3890.58     4276.45    127.92 o 
   3  -2   3      602.90      608.90     34.48 o 
   4  -2   3      230.56      215.20     27.94 o 
   5  -2   3      573.39      573.43     29.54 o 
   6  -2   3      369.90      397.54     44.37 o 
   7  -2   3       13.33       10.67     17.59 o 
   8  -2   3        1.16        6.78     20.83 o 
   9  -2   3        1.01      -10.93     20.59 o 
  10  -2   3        0.91      -16.65     19.95 o 
  -7  -1   3        8.07       23.66     20.47 o 
  -6  -1   3       30.07       22.19     18.99 o 
  -5  -1   3      177.64      221.56     37.58 o 
  -4  -1   3      267.37      241.66     36.56 o 
  -3  -1   3       12.75       12.04      8.94 o 
  -2  -1   3      856.96      799.80     94.42 o 
  -1  -1   3     1415.22     1434.75     40.11 o 
   0  -1   3       48.55       46.23      9.82 o 
   1  -1   3     1293.31     1114.27     42.88 o 
   2  -1   3     2714.72     2769.21     85.27 o 
   3  -1   3       32.63       29.72      9.19 o 
   4  -1   3      204.82      170.68     14.74 o 
   5  -1   3      435.59      438.21     25.07 o 
   6  -1   3      236.33      240.15     34.19 o 
   7  -1   3       46.80       48.89     22.73 o 
   8  -1   3      263.34      228.61     42.93 o 
   9  -1   3      119.23       89.42     35.38 o 
  10  -1   3       20.26       -2.68     21.07 o 
  -8   0   3       18.38       -5.22     21.79 o 
  -7   0   3        5.53        6.00     19.25 o 
  -6   0   3      138.98      197.01     44.11 o 
  -5   0   3      148.54      131.31     35.24 o 
  -4   0   3       17.17       35.28     17.31 o 
  -3   0   3      482.15      538.72     25.26 o 
  -2   0   3      675.51      608.72     24.60 o 
  -1   0   3      843.11      945.28     33.18 o 
   0   0   3      414.09      405.78     11.87 o 
   1   0   3     1949.78     2001.99    120.88 o 
   2   0   3      996.76     1048.48     46.72 o 
   3   0   3       84.43       81.66      9.20 o 
   4   0   3     1470.59     1372.31     49.69 o 
   5   0   3      614.70      515.36     27.14 o 
   6   0   3       19.91       11.65     11.57 o 
   7   0   3      193.19      191.18     32.00 o 
   8   0   3        9.22        6.14     18.87 o 
   9   0   3       13.48       31.54     24.84 o 
  10   0   3        4.19       16.61     20.65 o 
  -8   1   3        0.03      -19.15     19.15 o 
  -7   1   3       66.23       84.11     32.00 o 
  -6   1   3       84.49       94.62     32.38 o 
  -5   1   3        1.09       -0.95      9.33 o 
  -4   1   3      492.04      439.41     26.95 o 
  -3   1   3      554.79      555.98     25.17 o 
  -2   1   3     2259.17     2405.71     61.48 o 
  -1   1   3      245.96      212.73     11.40 o 
   0   1   3     2478.44     2526.03     57.23 o 
   1   1   3      944.32      950.80     32.22 o 
   2   1   3       63.74       63.79      7.22 o 
   3   1   3     2002.11     1769.41    110.12 o 
   4   1   3      100.83       73.26     10.22 o 
   5   1   3       87.97       84.93     13.31 o 
   6   1   3      246.67      255.98     21.79 o 
   7   1   3      116.33      111.68     19.27 o 
   8   1   3        4.57       10.80     12.14 o 
   9   1   3       23.22       32.76     26.52 o 
  10   1   3        0.27        4.42     19.15 o 
  -8   2   3       13.94       13.03     23.04 o 
  -7   2   3       34.81       20.35     23.92 o 
  -6   2   3       18.62        1.67     12.59 o 
  -5   2   3       58.91       57.75     16.72 o 
  -4   2   3     1480.86     1473.20     49.93 o 
  -3   2   3      365.02      340.64     18.05 o 
  -2   2   3      401.25      401.79     17.71 o 
  -1   2   3     2713.34     2653.57     62.39 o 
   0   2   3     2949.76     2997.09     84.78 o 
   1   2   3     5791.12     5965.72    227.73 o 
   2   2   3     4325.43     4135.48    114.77 o 
   3   2   3     1901.01     1771.13     58.62 o 
   4   2   3      144.93      144.32     13.94 o 
   5   2   3      102.62      107.76     14.78 o 
   6   2   3      274.03      274.15     23.04 o 
   7   2   3       26.62       27.15     12.15 o 
   8   2   3        3.10       -5.46      9.92 o 
   9   2   3        2.11       -1.26     20.23 o 
  10   2   3       39.99       10.05     21.91 o 
  -8   3   3       90.22      105.75     37.78 o 
  -7   3   3      155.31      134.39     27.00 o 
  -6   3   3        0.37       -2.12      9.84 o 
  -5   3   3      143.93      139.36     22.46 o 
  -4   3   3      303.04      270.45     22.84 o 
  -3   3   3       17.07       18.44      5.46 o 
  -2   3   3     1128.01     1149.53     33.94 o 
  -1   3   3       74.01       59.45      6.53 o 
   0   3   3     1177.51     1302.16     63.04 o 
   1   3   3       20.02       19.27      6.26 o 
   2   3   3     1572.40     1401.14     47.16 o 
   3   3   3      356.80      343.37     33.44 o 
   4   3   3      150.90      123.92     14.69 o 
   5   3   3      426.06      436.04     29.10 o 
   6   3   3       60.60       73.88     15.79 o 
   7   3   3      100.08      136.00     23.45 o 
   8   3   3      486.12      560.76     41.64 o 
   9   3   3        0.36        4.68     12.43 o 
  10   3   3        0.16      -20.35     20.35 o 
  -8   4   3        0.85       -8.22     14.30 o 
  -7   4   3       24.83       31.39     16.27 o 
  -6   4   3      125.22      132.65     24.15 o 
  -5   4   3       92.98      110.78     19.88 o 
  -4   4   3       13.00       14.63      8.98 o 
  -3   4   3      204.86      180.31     11.99 o 
  -2   4   3     2047.38     2232.16     56.60 o 
  -1   4   3      937.79      954.67     47.86 o 
   0   4   3      579.51      520.66     22.65 o 
   1   4   3     1581.26     1428.47     73.61 o 
   2   4   3      618.30      585.29     27.36 o 
   3   4   3       76.85       74.41     11.67 o 
   4   4   3      960.58      999.31     63.04 o 
   5   4   3      418.49      353.01     37.74 o 
   6   4   3        0.76        2.56     13.63 o 
   7   4   3       47.94       43.14     15.74 o 
   8   4   3       22.21       40.14     16.51 o 
   9   4   3        6.94        8.89     14.19 o 
  -8   5   3        0.57        9.38     18.48 o 
  -7   5   3       11.54       -1.06     13.50 o 
  -6   5   3      172.94      214.45     29.10 o 
  -5   5   3        1.15       -0.87     10.30 o 
  -4   5   3       92.30      103.33     17.95 o 
  -3   5   3      482.75      382.80     32.78 o 
  -2   5   3       64.69       55.46      7.85 o 
  -1   5   3       91.83       71.97      8.87 o 
   0   5   3      739.27      683.12     30.87 o 
   1   5   3      364.01      357.50     22.24 o 
   2   5   3       78.56       76.37     12.98 o 
   3   5   3      331.85      324.95     30.58 o 
   4   5   3      142.22      127.72     22.91 o 
   5   5   3       21.47       21.85     14.73 o 
   6   5   3       92.44       62.42     23.50 o 
   7   5   3       65.39       89.14     30.82 o 
   8   5   3        3.58       -8.08     13.90 o 
   9   5   3        1.68       24.21     16.07 o 
  -8   6   3       30.86        2.35     32.36 o 
  -7   6   3       17.82       27.79     19.91 o 
  -6   6   3      138.93      131.60     54.85 o 
  -5   6   3       26.15       31.45     18.20 o 
  -4   6   3      373.44      390.86     30.03 o 
  -3   6   3      266.77      238.35     21.84 o 
  -2   6   3       40.63       36.31     10.28 o 
  -1   6   3     1030.99     1014.77     34.72 o 
   0   6   3      254.18      261.78     20.50 o 
   1   6   3        9.87        5.80      6.97 o 
   2   6   3      267.38      275.60     17.47 o 
   3   6   3      241.23      259.49     30.06 o 
   4   6   3       39.55       40.65     16.23 o 
   5   6   3       33.63       43.27     20.57 o 
   6   6   3       59.11       48.69     23.38 o 
   7   6   3        0.85       16.33     19.35 o 
   8   6   3        2.91        1.27     14.82 o 
  -7   7   3       37.57       26.39     19.22 o 
  -6   7   3        7.91       19.66     18.26 o 
  -5   7   3       76.89       80.75     20.98 o 
  -4   7   3      154.27      182.64     23.67 o 
  -3   7   3       34.29       45.76     14.49 o 
  -2   7   3       77.71       99.09     17.04 o 
  -1   7   3      632.40      609.48     27.81 o 
   0   7   3      314.81      289.97     24.00 o 
   1   7   3       15.11       27.28     18.87 o 
   2   7   3      513.63      538.45     27.78 o 
   3   7   3       51.48       50.47     18.03 o 
   4   7   3       51.21       66.16     22.98 o 
   5   7   3       37.95       69.73     25.76 o 
   6   7   3       59.55       89.76     29.96 o 
   7   7   3        4.54        4.92     21.01 o 
  -6   8   3       29.04       16.11     23.47 o 
  -5   8   3       42.50       33.31     16.38 o 
  -4   8   3      114.84      168.41     26.03 o 
  -3   8   3       48.10       44.75     15.36 o 
  -2   8   3      405.99      428.22     44.25 o 
  -1   8   3       91.55      165.30     21.00 o 
   0   8   3      136.41      173.19     20.92 o 
   1   8   3      226.12      260.80     19.52 o 
   2   8   3      107.98      214.57     21.17 o 
   3   8   3        0.04        8.61     14.71 o 
   4   8   3      364.79      405.44     48.43 o 
   5   8   3       43.45       48.51     24.14 o 
   6   8   3        6.92       19.93     27.22 o 
  -5   9   3       42.37       10.53     24.46 o 
  -4   9   3       12.55        8.59     23.68 o 
  -3   9   3       17.93       31.66     14.55 o 
  -2   9   3       16.01       10.33     25.60 o 
  -1   9   3        1.39       -2.59     10.95 o 
   0   9   3      119.59      101.01     27.66 o 
   1   9   3      107.62      203.23     45.25 o 
  -4  10   3       86.99       75.51     35.36 o 
  -3  10   3       77.78       60.52     32.82 o 
  -2  10   3        7.66        2.08     21.79 o 
  -1  10   3       41.48       42.73     26.60 o 
   0  10   3       64.69       62.48     29.86 o 
   1  10   3       67.15       29.10     33.66 o 
   2  10   3       24.56       35.56     34.86 o 
   3  -8   4      253.61      291.99     51.63 o 
   0  -7   4       11.00        2.16     14.87 o 
   2  -7   4      125.03      123.94     38.67 o 
   3  -7   4      176.05      203.87     46.29 o 
   4  -7   4       11.14      -16.59     16.59 o 
   5  -7   4      119.12       78.03     31.98 o 
   6  -7   4       24.95       15.45     23.18 o 
  -3  -6   4        2.63       -5.14     22.65 o 
  -2  -6   4      109.17       15.63     22.79 o 
   0  -6   4       23.02        4.37     16.77 o 
   1  -6   4      576.75      629.61     70.11 o 
   2  -6   4      315.77      329.12     48.93 o 
   3  -6   4       17.69        2.74     17.71 o 
   4  -6   4      187.62      162.59     41.17 o 
   5  -6   4      181.75      199.63     44.37 o 
   6  -6   4       11.45        9.47     19.47 o 
   7  -6   4       18.17       -6.08     16.19 o 
   8  -6   4      139.64      116.62     40.11 o 
  -4  -5   4        1.18      -16.85     16.85 o 
  -3  -5   4      264.80      346.03     51.87 o 
  -2  -5   4      104.14       93.42     32.04 o 
  -1  -5   4        6.65      -11.16     11.16 o 
   0  -5   4      260.00      307.14     29.46 o 
   1  -5   4      387.26      386.99     51.51 o 
   2  -5   4      240.83      208.76     28.85 o 
   3  -5   4        6.86        9.16     11.48 o 
   4  -5   4      507.54      469.86     35.68 o 
   5  -5   4      139.51      172.05     39.05 o 
   6  -5   4      113.10       85.80     29.68 o 
   7  -5   4       96.20       56.44     26.22 o 
   8  -5   4       18.81        1.08     12.65 o 
   9  -5   4        0.86      -14.87     14.87 o 
  -5  -4   4       40.06       41.29     23.36 o 
  -4  -4   4       34.99       47.33     22.23 o 
  -3  -4   4      213.65      156.24     37.72 o 
  -2  -4   4       17.08       36.90     17.01 o 
  -1  -4   4       89.78      100.29     19.44 o 
   0  -4   4      573.40      622.13     36.63 o 
   1  -4   4      468.50      462.62     36.23 o 
   2  -4   4      827.08      761.43     45.88 o 
   3  -4   4      879.38      875.27     47.98 o 
   4  -4   4      244.09      247.41     24.18 o 
   5  -4   4        8.65        3.34     14.89 o 
   6  -4   4      309.33      401.94     49.45 o 
   7  -4   4      246.85      241.40     40.63 o 
   8  -4   4        5.41       -3.92     18.21 o 
   9  -4   4        1.41       -3.44     16.81 o 
  -6  -3   4       31.18       42.95     21.87 o 
  -5  -3   4       51.14       36.62     22.37 o 
  -4  -3   4      213.49      231.85     38.91 o 
  -3  -3   4      170.87      156.58     35.28 o 
  -2  -3   4       72.41       77.30     19.33 o 
  -1  -3   4     1069.78     1094.86     41.85 o 
   0  -3   4       22.94       17.14      8.06 o 
   1  -3   4       30.34       24.23     10.65 o 
   2  -3   4      816.72      792.25     42.69 o 
   3  -3   4      399.55      367.49     27.07 o 
   4  -3   4        6.19        4.68      8.42 o 
   5  -3   4       39.77       44.42     14.91 o 
   6  -3   4        6.77       -1.32     13.21 o 
   7  -3   4        0.60        0.26     14.31 o 
   8  -3   4       11.88       18.57     22.93 o 
  10  -3   4        5.13       -4.74     17.99 o 
  -6  -2   4       18.50       13.59     18.51 o 
  -5  -2   4      199.65      228.23     50.05 o 
  -4  -2   4       20.84       24.42     17.97 o 
  -3  -2   4      334.76      372.24     43.43 o 
  -2  -2   4      702.03      794.81     57.11 o 
  -1  -2   4     1445.93     1520.63     72.05 o 
   0  -2   4        1.47       15.52      6.22 o 
   1  -2   4     1065.36     1140.27     50.74 o 
   2  -2   4      880.81      894.22     42.41 o 
   3  -2   4      405.33      589.82    146.23 o 
   4  -2   4      449.03      405.56     26.07 o 
   5  -2   4     1080.27     1407.42    167.15 o 
   7  -2   4      244.84      278.98     39.99 o 
   8  -2   4       84.87       65.78     27.36 o 
   9  -2   4       26.82       92.82     32.56 o 
  10  -2   4        0.28       15.17     23.56 o 
  -7  -1   4       10.92       28.86     24.56 o 
  -6  -1   4       36.21       55.84     27.06 o 
  -5  -1   4      166.38      138.77     37.66 o 
  -4  -1   4       12.20        6.46     13.77 o 
  -3  -1   4      299.47      288.91     27.57 o 
  -2  -1   4      819.98      665.45     54.21 o 
  -1  -1   4      144.65      126.03     16.22 o 
   0  -1   4      386.15      397.06     18.54 o 
   1  -1   4     2452.78     2580.30     86.10 o 
   2  -1   4      105.59       91.06     11.81 o 
   3  -1   4     1133.45     1153.07     46.52 o 
   4  -1   4     1835.91     1861.77     66.33 o 
   5  -1   4       55.11       52.07     11.47 o 
   6  -1   4       17.11       20.47      8.57 o 
   7  -1   4      130.03      112.53     31.18 o 
   8  -1   4       20.61       10.57     22.19 o 
   9  -1   4        7.24       -3.20     20.39 o 
  10  -1   4        5.78        4.24     18.77 o 
  -7   0   4       26.08       11.31     21.79 o 
  -6   0   4       18.61       22.23     21.01 o 
  -5   0   4       19.93       25.98     20.33 o 
  -4   0   4      182.45      186.07     23.95 o 
  -3   0   4      510.55      530.24     26.66 o 
  -2   0   4      140.01      116.08     11.87 o 
  -1   0   4       92.09       81.60      9.44 o 
   0   0   4     2072.84     2071.77     41.83 o 
   1   0   4      752.51      720.39     21.72 o 
   2   0   4       41.63       22.62      9.72 o 
   3   0   4      932.02      855.86     36.01 o 
   4   0   4      801.67      742.26     34.12 o 
   5   0   4       32.39       19.92     11.58 o 
   6   0   4      264.40      278.02     21.88 o 
   7   0   4      197.77      192.17     20.78 o 
   8   0   4       28.82       31.24     22.15 o 
   9   0   4       62.27       50.51     30.02 o 
  10   0   4        4.03        8.31     20.63 o 
  -7   1   4      144.65      175.55     44.89 o 
  -6   1   4       15.45       65.80     25.58 o 
  -5   1   4       33.27       34.10     16.21 o 
  -4   1   4      380.28      410.44     25.04 o 
  -3   1   4      812.58      802.95     32.87 o 
  -2   1   4      759.96      784.21     29.63 o 
  -1   1   4     1185.24     1274.45     37.04 o 
   0   1   4      613.75      791.21     24.60 o 
   2   1   4      351.71      316.41     17.08 o 
   3   1   4      812.64      948.23     36.81 o 
   5   1   4       65.36      274.22     47.96 o 
   7   1   4       69.91      165.71     18.97 o 
   8   1   4        4.23       21.47     13.32 o 
   9   1   4       37.32       57.82     28.72 o 
  10   1   4        3.76        4.00     20.83 o 
  -8   2   4        4.54       25.64     24.08 o 
  -7   2   4       14.79       -5.24     20.97 o 
  -6   2   4       42.26       66.76     19.38 o 
  -5   2   4      439.48      480.97     35.94 o 
  -4   2   4      114.69       95.51     14.11 o 
  -3   2   4      112.99      105.15     19.70 o 
  -2   2   4      714.00      801.20     29.23 o 
  -1   2   4     1484.75     1550.48     59.89 o 
   0   2   4      246.76      255.39     15.44 o 
   1   2   4     1182.01     1072.93     83.29 o 
   2   2   4     1589.42     1580.52     49.68 o 
   3   2   4       74.67       76.10     12.59 o 
   4   2   4      470.00      387.13     22.19 o 
   5   2   4     1831.11     1838.60     87.16 o 
   6   2   4       38.75       40.47     11.59 o 
   7   2   4       18.30       10.97     17.33 o 
   8   2   4       47.53       53.89     16.44 o 
   9   2   4       30.56       28.80     24.08 o 
  10   2   4        0.02       -2.70     19.31 o 
  -8   3   4        2.75       18.67     20.77 o 
  -7   3   4       15.30       24.58     15.95 o 
  -6   3   4       19.34       25.92     13.57 o 
  -5   3   4      866.92      885.57     50.10 o 
  -4   3   4      485.15      471.64     32.19 o 
  -3   3   4      331.15      311.60     18.21 o 
  -2   3   4     1131.84     1120.68     35.61 o 
  -1   3   4      230.82      231.08     12.68 o 
   0   3   4      577.16      582.94     22.80 o 
   1   3   4     1584.13     1452.91     72.83 o 
   2   3   4      355.81      310.43     27.47 o 
   3   3   4      911.74      938.86     36.58 o 
   4   3   4      168.87      126.98     13.33 o 
   5   3   4      149.64      123.86     16.10 o 
   6   3   4       10.17       18.93      9.53 o 
   7   3   4       61.76       76.43     20.71 o 
   8   3   4       20.75       27.84     17.91 o 
   9   3   4        1.39        3.71     13.98 o 
  10   3   4       17.91       42.39     30.58 o 
  -8   4   4        9.47       20.46     18.05 o 
  -7   4   4       43.35       28.36     25.39 o 
  -6   4   4       86.25      123.67     35.53 o 
  -5   4   4       19.17      166.07     32.54 o 
  -4   4   4      145.83      143.19     23.58 o 
  -3   4   4      624.65      630.98     25.94 o 
  -2   4   4      170.94      251.19     17.74 o 
  -1   4   4      527.87      603.08     26.73 o 
   0   4   4     2704.61     3016.48     87.87 o 
   1   4   4      991.52     1074.66     36.22 o 
   3   4   4      482.49      512.47     44.51 o 
   4   4   4      448.49      442.41     26.99 o 
   6   4   4       11.72       66.12     15.00 o 
   7   4   4      476.65      524.94     61.50 o 
   8   4   4       34.13       58.24     17.48 o 
   9   4   4        3.78       39.73     17.54 o 
  10   4   4        3.88       15.91     25.58 o 
  -7   5   4       11.76        5.19     14.23 o 
  -6   5   4       37.29       57.26     18.34 o 
  -5   5   4        5.36       10.35     11.16 o 
  -4   5   4      354.31      344.53     27.93 o 
  -3   5   4      114.41      135.00     17.68 o 
  -2   5   4       17.07       13.94      5.76 o 
  -1   5   4       70.48       67.08      8.70 o 
   0   5   4      333.48      322.20     18.07 o 
   1   5   4       25.73       27.19      4.31 o 
   2   5   4      229.16      206.11     21.73 o 
   3   5   4      582.80      543.81     29.31 o 
   4   5   4       56.62       51.03     12.38 o 
   5   5   4      428.86      427.33     30.65 o 
   6   5   4       85.73      119.52     21.31 o 
   7   5   4        4.10        3.58     10.85 o 
   8   5   4        0.46       -8.80      9.69 o 
   9   5   4        3.40        9.13     13.54 o 
  -7   6   4       22.56       25.36     28.37 o 
  -6   6   4       80.27       51.14     57.03 o 
  -5   6   4       38.08       45.54     15.71 o 
  -4   6   4      164.84      173.73     31.29 o 
  -3   6   4        0.99        7.15      8.87 o 
  -2   6   4      284.36      289.66     22.51 o 
  -1   6   4      820.27      733.51     27.97 o 
   0   6   4       49.99       42.22      9.35 o 
   1   6   4      419.53      439.05     40.23 o 
   2   6   4      340.92      305.83     21.72 o 
   3   6   4       68.01       55.45     13.67 o 
   4   6   4       10.33        0.17      7.49 o 
   5   6   4       17.95       48.08     14.28 o 
   6   6   4       43.76       68.02     19.45 o 
   7   6   4        0.19      -10.52     11.08 o 
   8   6   4        6.80        1.22     15.03 o 
   9   6   4        3.46      -11.57     14.55 o 
  -7   7   4        7.87        0.98     27.96 o 
  -6   7   4       63.98       34.34     46.66 o 
  -5   7   4      236.98      245.90     31.50 o 
  -4   7   4       38.80       33.72     14.10 o 
  -3   7   4      156.34      167.83     21.27 o 
  -2   7   4      297.16      324.42     27.65 o 
  -1   7   4       11.15       18.47      7.33 o 
   0   7   4       21.53       17.47      9.09 o 
   1   7   4      704.91      748.68     26.74 o 
   2   7   4      138.26      109.97     39.61 o 
   3   7   4       33.14       64.68     21.38 o 
   4   7   4      179.08      237.77     25.86 o 
   5   7   4       39.93       35.19     15.84 o 
   6   7   4        3.46       47.87     22.46 o 
   7   7   4        5.84        5.31     13.88 o 
   8   7   4        3.56        7.48     15.03 o 
  -6   8   4        6.81        9.95     25.02 o 
  -5   8   4        0.68       13.31     20.33 o 
  -4   8   4       36.40       42.59     26.06 o 
  -3   8   4      168.65      185.70     38.47 o 
  -2   8   4      196.78      224.45     40.65 o 
  -1   8   4      175.99      197.85     37.58 o 
   0   8   4      125.95      155.10     27.86 o 
   1   8   4      150.03      191.30     38.16 o 
   2   8   4       15.25       17.97     21.27 o 
   3   8   4       60.67       80.43     31.08 o 
   4   8   4       48.86       58.62     35.70 o 
   5   8   4       20.59       45.83     31.00 o 
   6   8   4       37.60      -19.65     19.65 o 
   7   8   4       40.24       56.40     28.60 o 
  -5   9   4        4.29       -1.74     22.77 o 
  -4   9   4       58.86       93.42     34.18 o 
  -3   9   4       61.20       55.40     26.12 o 
  -2   9   4      178.15      158.66     37.80 o 
  -1   9   4        6.20       17.21     19.95 o 
   0   9   4      155.01      151.58     36.54 o 
   1   9   4        8.26       -6.54     18.13 o 
   2   9   4       33.10       97.32     35.78 o 
   3   9   4      202.44      259.31     46.71 o 
   4   9   4        4.08      -23.10     23.96 o 
   5   9   4        5.71        7.28     26.04 o 
   6   9   4        3.75      -15.27     23.76 o 
  -4  10   4       35.21      104.47     39.27 o 
  -3  10   4        7.14       16.55     21.07 o 
  -2  10   4      132.57      118.88     38.37 o 
  -1  10   4       85.47      101.93     32.44 o 
   0  10   4        9.53       -1.16     18.83 o 
   2  10   4       25.72       39.35     33.30 o 
   3  10   4       32.73       56.50     31.04 o 
   4  10   4       17.88       45.51     35.52 o 
  -1  11   4       14.98       32.52     30.28 o 
   0  11   4        1.62       24.88     24.44 o 
   1  -7   5       37.18       33.90     43.57 o 
   2  -7   5       78.71       -7.73     18.33 o 
   3  -7   5       12.81        3.62     18.37 o 
   4  -7   5       35.31       -5.22     18.27 o 
  -1  -6   5        1.14       19.25     22.27 o 
   0  -6   5      182.35      273.75     38.12 o 
   1  -6   5      208.73      257.28     35.79 o 
   2  -6   5       31.79        5.26     21.27 o 
   5  -6   5        8.38        6.16     14.45 o 
   6  -6   5       20.72       12.77     16.83 o 
   7  -6   5       15.44        6.12     18.65 o 
  -3  -5   5      116.89      128.24     36.98 o 
  -2  -5   5      111.03       87.08     31.34 o 
  -1  -5   5      176.78      168.02     35.24 o 
   0  -5   5      479.99      589.18     42.05 o 
   1  -5   5       93.01      122.72     26.92 o 
   2  -5   5       84.99       64.80     20.25 o 
   3  -5   5      361.81      324.66     33.88 o 
   4  -5   5      216.57      216.12     29.27 o 
   5  -5   5       13.79       -3.94     17.67 o 
   6  -5   5      137.80      137.35     35.30 o 
   8  -5   5       11.92       17.77     17.93 o 
  -4  -4   5      115.91      160.79     41.75 o 
  -3  -4   5       20.61       19.31     20.81 o 
  -2  -4   5       87.35      107.61     35.16 o 
  -1  -4   5      420.06      438.29     36.64 o 
   0  -4   5      177.20      199.70     21.31 o 
   1  -4   5      108.40      111.70     23.67 o 
   2  -4   5      475.09      488.38     38.50 o 
   3  -4   5      311.52      302.68     35.93 o 
   4  -4   5        1.80        8.45     10.97 o 
   5  -4   5      165.46      217.04     24.54 o 
   6  -4   5      275.14      311.58     45.59 o 
   7  -4   5       39.55       57.62     25.22 o 
   8  -4   5       29.73        6.28     14.93 o 
  -5  -3   5       22.86        8.47     22.69 o 
  -4  -3   5       91.30      150.02     38.18 o 
  -3  -3   5       10.42        7.50     16.65 o 
  -2  -3   5      237.45      272.05     31.68 o 
  -1  -3   5      196.72      201.17     21.06 o 
   0  -3   5      305.47      324.08     23.00 o 
   1  -3   5      125.33      134.91     22.89 o 
   2  -3   5      410.18      454.97     55.08 o 
   3  -3   5      112.56       98.82     18.88 o 
   4  -3   5      455.13      419.74     30.88 o 
   5  -3   5      400.44      435.38     36.11 o 
   6  -3   5       79.43       39.79     21.87 o 
   7  -3   5       61.80       50.03     23.76 o 
   8  -3   5       36.74       30.14     22.43 o 
   9  -3   5        9.81       -4.44     16.57 o 
  10  -3   5        0.02      -12.85     18.27 o 
  -5  -2   5       55.01       89.38     29.56 o 
  -4  -2   5        1.76       11.23     14.17 o 
  -3  -2   5      134.03       96.96     22.64 o 
  -2  -2   5      596.00      566.97     41.40 o 
  -1  -2   5      122.78      101.00     19.92 o 
   0  -2   5     1438.87     1465.11     47.79 o 
   1  -2   5     1909.59     1823.92     74.22 o 
   2  -2   5       24.20       11.58      9.18 o 
   3  -2   5      322.50      266.21     23.40 o 
   4  -2   5      787.18      738.91     39.71 o 
   5  -2   5       85.56       81.43     15.89 o 
   6  -2   5        7.96        8.90      8.57 o 
   7  -2   5        7.88       -1.16     13.19 o 
   8  -2   5      136.02      211.54     38.95 o 
   9  -2   5        0.37      -16.59     16.59 o 
  10  -2   5       11.28       -8.61     18.53 o 
  -6  -1   5       47.06       34.94     21.89 o 
  -5  -1   5        0.89       -9.63     15.47 o 
  -4  -1   5      201.21      126.24     34.42 o 
  -3  -1   5      317.46      319.12     31.20 o 
  -2  -1   5      104.91       84.61     17.88 o 
  -1  -1   5      207.45      188.32     23.64 o 
   0  -1   5      867.05      889.96     53.21 o 
   1  -1   5      383.20      374.40     26.54 o 
   2  -1   5       73.34       69.20     13.40 o 
   3  -1   5      236.33      229.19     32.41 o 
   4  -1   5       99.07      104.15     16.06 o 
   5  -1   5        2.53        6.27      7.43 o 
   6  -1   5     1028.91     1101.14     51.34 o 
   7  -1   5      148.49      175.15     20.99 o 
   8  -1   5        2.53       -2.78     15.91 o 
   9  -1   5       24.83        7.32     22.53 o 
  10  -1   5       29.35       -4.98     16.47 o 
  -6   0   5       69.96       67.58     34.72 o 
  -5   0   5       50.59       69.05     28.44 o 
  -4   0   5      326.44      309.89     56.50 o 
  -3   0   5      211.34      186.73     25.03 o 
  -2   0   5      113.89      125.07     14.87 o 
  -1   0   5      705.38      678.81     27.13 o 
   0   0   5      778.39      738.54     28.11 o 
   1   0   5       24.31       15.79      4.52 o 
   2   0   5     1584.43     1569.91     58.67 o 
   3   0   5     2810.47     3003.34     96.12 o 
   4   0   5       23.06       16.60      7.61 o 
   5   0   5      197.50      208.34     19.22 o 
   6   0   5      456.22      437.06     28.94 o 
   7   0   5       36.17       42.83     21.28 o 
   8   0   5       39.97       54.94     24.78 o 
   9   0   5        1.32       -7.42     20.45 o 
  10   0   5        0.26       25.24     26.42 o 
  -7   1   5       34.50       44.11     27.02 o 
  -6   1   5       31.90       70.27     28.50 o 
  -5   1   5       85.73       39.11     25.64 o 
  -4   1   5      105.74      113.19     17.86 o 
  -3   1   5       12.53        8.22      7.23 o 
  -2   1   5      361.01      346.31     19.97 o 
  -1   1   5     1362.12     1341.20     41.05 o 
   0   1   5       36.40       26.03      5.72 o 
   1   1   5      728.66      702.32     18.79 o 
   2   1   5     1131.39     1070.93     41.81 o 
   3   1   5      133.39      115.61     12.37 o 
   4   1   5      170.06      157.38     19.45 o 
   5   1   5      384.79      354.05     23.91 o 
   6   1   5       93.50      116.57     15.90 o 
   7   1   5        3.75       -0.31      8.47 o 
   8   1   5      104.80      109.68     20.27 o 
   9   1   5       51.15       65.26     29.36 o 
  10   1   5       10.68       -4.90     23.32 o 
  -7   2   5       12.06       11.45     21.43 o 
  -6   2   5       59.59       50.54     17.51 o 
  -5   2   5       92.04      105.42     21.60 o 
  -4   2   5       11.00       16.16      8.75 o 
  -3   2   5      359.12      369.45     22.10 o 
  -2   2   5      175.84      174.80     15.09 o 
  -1   2   5        1.99       -0.32      4.41 o 
   0   2   5     1339.03     1327.30     38.06 o 
   1   2   5      988.60      978.17     36.43 o 
   2   2   5      467.71      477.27     21.87 o 
   3   2   5      163.24      166.97     13.01 o 
   4   2   5      678.05      663.26     31.17 o 
   5   2   5       39.64       23.52      8.03 o 
   6   2   5        9.13        3.31     10.01 o 
   7   2   5       46.95       90.40     17.04 o 
   8   2   5       57.05       73.30     22.04 o 
   9   2   5        0.18      -12.95     18.15 o 
  10   2   5        1.83       52.05     28.34 o 
  -7   3   5       18.59       40.41     16.95 o 
  -6   3   5      120.83      177.93     29.39 o 
  -5   3   5        0.41        5.65     11.00 o 
  -4   3   5      289.69      302.59     27.84 o 
  -3   3   5     1083.57     1078.70     39.99 o 
  -2   3   5      203.34      200.13     14.47 o 
  -1   3   5        3.59        4.02      4.25 o 
   0   3   5      791.80      811.00     26.56 o 
   1   3   5      216.69      190.20     24.00 o 
   2   3   5        7.39        8.49      8.91 o 
   3   3   5       28.79       35.11      6.58 o 
   4   3   5      786.45      717.54     31.91 o 
   5   3   5        0.39       -0.03      5.64 o 
   6   3   5      246.11      243.02     37.64 o 
   7   3   5      112.21       87.90     38.09 o 
   8   3   5        0.68        1.19     10.53 o 
   9   3   5        2.71      -17.00     17.14 o 
  10   3   5        1.57      -11.87     23.34 o 
  -7   4   5       27.65       50.70     18.97 o 
  -6   4   5        1.13       14.22     13.09 o 
  -5   4   5       19.32       20.61     13.75 o 
  -4   4   5      138.20      116.38     20.15 o 
  -3   4   5      221.42      212.59     16.14 o 
  -2   4   5       13.83        9.41      4.97 o 
  -1   4   5      579.01      583.84     23.08 o 
   0   4   5      878.51      885.63     37.73 o 
   1   4   5      134.47      127.56     21.43 o 
   2   4   5     4810.77     4756.43    196.97 o 
   3   4   5     1904.04     1813.56    105.65 o 
   4   4   5       11.55       12.90      6.10 o 
   5   4   5       86.01       75.08     13.88 o 
   6   4   5      119.29      131.24     16.94 o 
   7   4   5       15.43       20.94     17.65 o 
   8   4   5        3.15        2.82     10.82 o 
   9   4   5        7.45       10.73     14.08 o 
  10   4   5        0.07       13.54     16.21 o 
  -7   5   5       61.34       67.94     23.41 o 
  -6   5   5       15.13        3.75     13.54 o 
  -5   5   5       41.32       26.12     13.37 o 
  -4   5   5      172.76      192.08     23.28 o 
  -3   5   5       31.84       33.46     11.91 o 
  -2   5   5      469.14      437.11     21.68 o 
  -1   5   5      944.62     1036.55     34.33 o 
   0   5   5       37.79       41.56      6.89 o 
   1   5   5        3.01        0.98      7.95 o 
   2   5   5       26.73       16.32     10.15 o 
   3   5   5      151.48      129.45     12.73 o 
   4   5   5       28.49       32.76      8.92 o 
   5   5   5       92.95       88.72     15.75 o 
   6   5   5       25.30       17.12      9.45 o 
   7   5   5       21.78       61.18     16.61 o 
   8   5   5       48.15       54.22     18.54 o 
   9   5   5       82.76       99.09     24.30 o 
  -7   6   5        5.25       31.06     24.86 o 
  -6   6   5       48.50       48.99     26.00 o 
  -5   6   5       99.52       82.91     27.54 o 
  -4   6   5       13.49       23.82     12.34 o 
  -3   6   5       66.07       83.15     22.54 o 
  -2   6   5      213.60      227.32     43.86 o 
  -1   6   5      249.78      268.33     21.71 o 
   0   6   5       15.23       20.49     12.15 o 
   1   6   5      658.30      578.70     45.95 o 
   2   6   5      222.88      188.56     27.10 o 
   3   6   5        0.87        1.40     13.09 o 
   4   6   5      192.25      181.18     31.02 o 
   5   6   5      259.03      243.70     23.08 o 
   6   6   5       58.50       43.00     14.54 o 
   7   6   5        5.48        6.01     11.40 o 
   8   6   5        0.66       -1.83     11.25 o 
   9   6   5        0.79       24.08     21.01 o 
  -6   7   5       12.36        1.08     21.47 o 
  -5   7   5       26.67       -7.32     18.93 o 
  -4   7   5      100.71      127.54     35.70 o 
  -3   7   5      145.31      135.91     32.42 o 
  -2   7   5       57.37       43.81     21.91 o 
  -1   7   5       39.97       50.67     13.23 o 
   0   7   5      170.68      156.40     23.76 o 
   1   7   5       76.75       70.67     21.93 o 
   2   7   5        1.96       14.05     13.25 o 
   3   7   5      151.67      194.13     38.26 o 
   4   7   5       78.63      127.18     34.98 o 
   5   7   5        1.26       28.34     22.17 o 
   6   7   5       25.74       75.81     27.44 o 
   7   7   5       16.73       34.86     22.59 o 
   8   7   5        1.31       -3.72     18.61 o 
  -6   8   5        6.38      -18.93     23.44 o 
  -5   8   5        9.89       -4.22     18.07 o 
  -4   8   5       44.09       62.98     29.70 o 
  -3   8   5      110.57      121.84     34.98 o 
  -2   8   5        1.49       20.45     19.53 o 
  -1   8   5       97.30      128.14     33.50 o 
   0   8   5      413.38      382.07     39.73 o 
   1   8   5        4.01       12.17     14.31 o 
   2   8   5      173.86      237.09     36.58 o 
   3   8   5      114.07       99.10     33.02 o 
   4   8   5        4.34       13.79     21.73 o 
   5   8   5        2.15       51.31     31.52 o 
   6   8   5       14.24       -3.98     18.03 o 
   7   8   5        7.68       -4.14     21.79 o 
  -5   9   5       38.81        6.14     25.60 o 
  -4   9   5       42.70       -4.72     17.73 o 
  -3   9   5       15.52       11.21     23.72 o 
  -2   9   5      215.67      186.60     41.21 o 
  -1   9   5      118.03      159.28     37.32 o 
   0   9   5       51.44       56.60     24.50 o 
   1   9   5        2.71       -4.32     15.41 o 
   2   9   5       34.80       73.39     29.34 o 
   3   9   5       42.16       45.95     27.96 o 
   4   9   5        5.51       10.75     26.38 o 
   5   9   5       38.41      -14.41     19.47 o 
   6   9   5        0.34       -1.64     22.17 o 
  -3  10   5        0.41       -1.14     25.70 o 
  -2  10   5        8.37       -0.22     19.49 o 
  -1  10   5       42.47       52.05     27.44 o 
   0  10   5        7.70       -1.82     21.01 o 
   2  10   5       37.00       84.28     31.54 o 
   3  10   5        0.01       23.46     23.86 o 
   4  10   5       17.86      -12.65     28.14 o 
  -1  11   5        1.82      -22.31     25.02 o 
   0  11   5       15.97       32.22     30.66 o 
   1  11   5       31.63      -13.55     29.50 o 
   1  -6   6       25.50       60.13     23.70 o 
   2  -6   6       34.00       22.98     21.33 o 
   3  -6   6      102.72       12.73     19.45 o 
   5  -6   6       46.80        0.06     20.51 o 
   6  -6   6       76.77       14.27     20.29 o 
  -1  -5   6      221.28      263.07     48.51 o 
   0  -5   6       75.55       70.92     20.79 o 
   1  -5   6       37.54       45.70     19.62 o 
   2  -5   6      378.61      418.79     57.76 o 
   3  -5   6      145.51      136.77     28.13 o 
   4  -5   6        0.02      -11.01     13.64 o 
   5  -5   6      127.19       65.58     30.74 o 
   7  -5   6        6.00       14.73     17.99 o 
   8  -5   6       22.37        6.18     19.09 o 
  -3  -4   6       11.71       11.01     19.99 o 
  -2  -4   6       88.90       56.72     26.70 o 
  -1  -4   6      122.77      158.24     31.84 o 
   0  -4   6        0.14       -0.69     10.42 o 
   1  -4   6      440.24      481.06     45.39 o 
   2  -4   6      405.16      416.94     38.76 o 
   3  -4   6       15.04        2.80     16.29 o 
   4  -4   6      333.51      292.95     30.99 o 
   5  -4   6      318.28      306.79     32.11 o 
   6  -4   6       13.59       11.61     18.05 o 
   7  -4   6       47.25       49.99     27.76 o 
   8  -4   6       35.68       -8.45     12.69 o 
   9  -4   6       31.58        0.52     18.55 o 
  -4  -3   6        4.61       23.00     21.11 o 
  -3  -3   6      135.87      138.63     38.37 o 
  -2  -3   6      291.67      232.14     54.46 o 
  -1  -3   6        8.20        8.89     21.49 o 
   0  -3   6      156.24      159.00     20.97 o 
   1  -3   6      778.71      839.03     78.65 o 
   2  -3   6      181.00      164.73     26.57 o 
   3  -3   6       69.25       64.46     17.67 o 
   4  -3   6       51.58       72.78     17.85 o 
   5  -3   6      132.23      117.26     31.28 o 
   6  -3   6        2.54        1.02     15.41 o 
   7  -3   6      107.74      143.47     37.22 o 
   8  -3   6       41.01       61.50     24.72 o 
   9  -3   6        0.33       -5.24     14.13 o 
  -4  -2   6       83.25      106.81     33.62 o 
  -3  -2   6      149.53      186.31     31.76 o 
  -2  -2   6       12.22       10.72     12.37 o 
  -1  -2   6      225.60      271.01     30.47 o 
   0  -2   6      203.38      213.38     32.26 o 
   1  -2   6        4.01       -7.00     13.09 o 
   2  -2   6        1.28       -1.22      9.01 o 
   3  -2   6     1139.10     1139.43     76.62 o 
   4  -2   6      439.05      423.08     31.86 o 
   5  -2   6        2.22       -3.84     16.46 o 
   6  -2   6      236.15      244.84     24.23 o 
   7  -2   6      363.68      450.53     51.03 o 
   8  -2   6       19.72       -6.16     14.83 o 
   9  -2   6        9.59        3.08     19.09 o 
  10  -2   6        3.61      -15.55     15.55 o 
  -5  -1   6       33.61       64.08     27.46 o 
  -4  -1   6       99.05      147.44     37.92 o 
  -3  -1   6       50.06       30.33     14.66 o 
  -2  -1   6        1.88        5.50     11.39 o 
  -1  -1   6      257.52      268.83     27.05 o 
   0  -1   6     1031.60      981.83     36.66 o 
   1  -1   6      201.38      208.18     34.08 o 
   2  -1   6      710.75      735.15     40.88 o 
   3  -1   6      557.55      518.53     32.98 o 
   4  -1   6        0.68       -6.89     11.86 o 
   5  -1   6      304.83      287.56     24.84 o 
   6  -1   6        8.26        8.02      8.39 o 
   7  -1   6       39.19       19.54     11.46 o 
   8  -1   6       57.74       83.65     30.24 o 
   9  -1   6        8.81       22.47     21.15 o 
  10  -1   6       10.39       -9.13     19.41 o 
  -5   0   6       59.83       20.13     22.27 o 
  -4   0   6      203.14      197.50     31.69 o 
  -3   0   6       79.02       84.07     19.43 o 
  -2   0   6     1149.17     1016.31     53.83 o 
  -1   0   6      510.48      557.21     39.35 o 
   1   0   6      569.85      556.97     17.88 o 
   2   0   6      819.96      841.14     33.45 o 
   3   0   6        3.63       51.29     15.57 o 
   4   0   6       68.61      128.40     28.18 o 
   5   0   6      677.00      715.44     70.46 o 
   6   0   6      206.95      361.62     27.70 o 
   8   0   6      126.29      142.21     33.90 o 
   9   0   6       27.08       42.91     26.60 o 
  10   0   6        7.61      -10.67     21.69 o 
  -6   1   6       72.18       37.10     25.42 o 
  -5   1   6       23.55       39.31     22.47 o 
  -4   1   6        9.21       12.35     10.09 o 
  -3   1   6       88.27       95.30     22.59 o 
  -2   1   6      328.12      339.47     21.42 o 
  -1   1   6      252.59      253.44     16.93 o 
   0   1   6      199.04      183.04     28.61 o 
   1   1   6     1045.46     1102.78     27.12 o 
   2   1   6      342.14      319.69     26.97 o 
   3   1   6      204.71      198.75     16.60 o 
   4   1   6      772.81      747.07     36.52 o 
   5   1   6      302.03      297.71     23.21 o 
   6   1   6        3.62        4.55      7.39 o 
   7   1   6      139.00      146.53     20.49 o 
   8   1   6       53.47       63.46     17.55 o 
   9   1   6       10.25       14.31     20.71 o 
  10   1   6       52.08       51.65     31.50 o 
  -6   2   6       42.22       53.88     29.00 o 
  -5   2   6        0.50        3.94     11.97 o 
  -4   2   6       51.12       62.55     13.64 o 
  -3   2   6      327.27      313.17     22.21 o 
  -2   2   6       53.09       50.02      9.95 o 
  -1   2   6      187.62      175.70     13.79 o 
   0   2   6       62.05       57.97      8.47 o 
   1   2   6      503.94      449.07     19.16 o 
   2   2   6       17.03        9.82      4.81 o 
   3   2   6      608.41      606.11     39.06 o 
   4   2   6      711.02      686.64     46.93 o 
   5   2   6        0.80        5.23      6.21 o 
   6   2   6      141.12      149.87     18.00 o 
   7   2   6       81.01       83.89     16.42 o 
   8   2   6       10.73       -5.21      9.33 o 
   9   2   6        1.37      -12.87     12.87 o 
  10   2   6       19.36       49.31     29.66 o 
  -6   3   6       22.33       15.30     26.13 o 
  -5   3   6       20.19        5.29     19.20 o 
  -4   3   6       92.33      115.99     23.65 o 
  -3   3   6       67.05       83.57     13.99 o 
  -2   3   6      122.69      153.31     14.92 o 
  -1   3   6     1621.79     1606.77     48.44 o 
   0   3   6      990.67     1037.60     34.02 o 
   2   3   6      466.36      692.25     51.67 o 
   3   3   6      235.92      221.02     28.02 o 
   6   3   6       59.65       90.24     13.61 o 
   7   3   6        2.02        7.00      7.95 o 
   8   3   6        1.78       33.74     14.95 o 
   9   3   6       14.15       20.67     13.05 o 
  10   3   6        0.67        4.48     23.36 o 
  -6   4   6        0.12       15.65     22.45 o 
  -5   4   6       91.11       94.56     21.65 o 
  -4   4   6      262.86      273.96     26.76 o 
  -3   4   6      411.12      380.07     32.65 o 
  -2   4   6      474.47      472.61     23.82 o 
  -1   4   6      187.13      177.30     13.25 o 
   0   4   6       32.49       35.39     10.08 o 
   1   4   6      293.69      238.88     29.44 o 
   2   4   6      310.55      267.45     30.84 o 
   3   4   6       15.71        9.17     11.01 o 
   4   4   6      244.85      230.45     19.08 o 
   5   4   6      321.12      285.36     20.52 o 
   6   4   6      231.07      231.61     20.23 o 
   7   4   6        4.64       16.56      8.54 o 
   8   4   6       11.91        6.46     11.08 o 
   9   4   6       20.91       29.50     15.26 o 
  10   4   6       13.79       -5.12     34.15 o 
  -6   5   6       89.85       90.10     33.70 o 
  -5   5   6       62.57       99.46     31.50 o 
  -4   5   6      177.28      124.10     31.30 o 
  -3   5   6        6.88        1.12     12.45 o 
  -2   5   6      401.47      424.31     28.39 o 
  -1   5   6      103.91       92.00     15.42 o 
   0   5   6        8.00        9.54     10.15 o 
   1   5   6      540.89      542.93     45.29 o 
   2   5   6      419.40      354.37     36.02 o 
   3   5   6        0.28       -2.28      9.03 o 
   4   5   6      368.41      372.68     39.79 o 
   5   5   6       57.53       54.16     21.53 o 
   6   5   6        0.02       -5.38     10.57 o 
   7   5   6       55.56       99.69     29.24 o 
   8   5   6        9.37       12.75     18.51 o 
   9   5   6       99.72      166.35     40.87 o 
  -6   6   6       12.27        5.24     24.30 o 
  -5   6   6        3.89       26.60     24.26 o 
  -4   6   6       80.38       56.34     26.64 o 
  -3   6   6      158.67      235.81     36.24 o 
  -2   6   6      108.39      132.11     29.16 o 
   0   6   6      712.18      700.99     37.08 o 
   1   6   6      560.19      611.18     49.59 o 
   4   6   6      171.88      144.31     31.24 o 
   5   6   6        0.58        9.75     13.99 o 
   6   6   6       23.18       56.34     22.87 o 
   7   6   6        4.51       34.52     20.77 o 
   8   6   6      146.58      174.53     43.13 o 
   9   6   6        7.12      -18.59     18.59 o 
  -6   7   6       10.41       34.40     26.52 o 
  -5   7   6        4.64        7.83     18.41 o 
  -4   7   6       20.69       24.92     19.21 o 
  -3   7   6      135.70       90.34     28.08 o 
  -2   7   6        4.15        9.71     16.37 o 
  -1   7   6       41.40       47.53     21.87 o 
   0   7   6       47.94       48.86     13.87 o 
   1   7   6        0.54        5.78     11.11 o 
   2   7   6       37.24       23.54     17.03 o 
   3   7   6       48.77       62.68     23.74 o 
   4   7   6       45.09       10.15     16.43 o 
   5   7   6        3.72       -0.78     14.83 o 
   6   7   6      141.11      194.95     36.14 o 
   7   7   6        0.95        0.18     17.21 o 
   8   7   6       11.78       14.09     20.99 o 
  -4   8   6       28.83       -5.86     13.51 o 
  -3   8   6        0.09       -1.96     17.41 o 
  -2   8   6       69.35       89.20     29.62 o 
  -1   8   6      124.49      142.85     33.10 o 
   0   8   6       30.54       29.50     12.62 o 
   1   8   6       23.00        3.36     13.27 o 
   2   8   6      193.04      209.06     33.50 o 
   3   8   6        7.08      -12.79     12.79 o 
   4   8   6        2.45       -5.68     17.63 o 
   5   8   6        2.08      -12.63     16.51 o 
   6   8   6        1.86        7.77     18.13 o 
   7   8   6        2.60        9.43     18.15 o 
  -4   9   6       29.41      -15.81     19.41 o 
  -3   9   6        7.69        3.24     15.33 o 
  -2   9   6       57.48       12.87     20.39 o 
  -1   9   6       41.48       29.08     22.47 o 
   0   9   6       39.46       48.25     25.32 o 
   1   9   6       65.04       84.70     26.58 o 
   2   9   6      166.43      147.64     35.26 o 
   3   9   6        0.64      -13.07     16.55 o 
   4   9   6       50.98       54.22     27.42 o 
   5   9   6       23.09        7.54     16.91 o 
   6   9   6        0.19       -9.23     19.53 o 
  -3  10   6       53.66        6.12     21.41 o 
  -2  10   6       39.16       -7.58     20.39 o 
  -1  10   6        0.01      -12.91     12.91 o 
   0  10   6      115.74       13.25     20.63 o 
   2  10   6        0.03      -11.75     15.37 o 
   3  10   6        7.19        3.54     23.28 o 
   4  10   6       23.66       19.23     27.40 o 
   5  10   6        4.53        3.76     21.77 o 
   0  11   6        6.05       28.28     27.56 o 
   1  11   6        7.06       12.75     25.92 o 
   1  -5   7       86.84      137.17     24.69 o 
   2  -5   7       26.19       29.68     14.60 o 
   3  -5   7        4.37       -5.48     13.77 o 
   4  -5   7      142.34       56.88     81.80 o 
   5  -5   7       54.38       -2.14     17.87 o 
   6  -5   7       20.26      -17.47     17.47 o 
   7  -5   7        2.05      -17.03     17.03 o 
  -1  -4   7       11.66       19.63     21.13 o 
   0  -4   7      195.84      251.83     29.87 o 
   1  -4   7      277.69      344.14     34.44 o 
   2  -4   7        7.01       43.22     19.05 o 
   3  -4   7      112.02      211.53     31.27 o 
   4  -4   7      272.64      291.85     70.98 o 
   5  -4   7       80.56       95.69     22.92 o 
   6  -4   7       30.46       74.65     28.86 o 
   7  -4   7       70.35       20.95     13.45 o 
   8  -4   7       14.13       -7.87     17.91 o 
  -2  -3   7        0.43        0.38     13.22 o 
  -1  -3   7        4.27      -11.53     13.27 o 
   0  -3   7      307.71      290.91     26.17 o 
   1  -3   7      187.02      197.23     28.74 o 
   2  -3   7        3.79       -2.97     11.06 o 
   3  -3   7      417.17      390.26     36.07 o 
   4  -3   7      365.01      325.90     32.73 o 
   5  -3   7        1.13        2.15     12.00 o 
   6  -3   7      147.15      133.99     35.54 o 
   7  -3   7       44.05       63.32     27.16 o 
   8  -3   7        1.31       -3.36     16.35 o 
   9  -3   7       19.68       25.98     26.48 o 
  -3  -2   7       76.09       50.91     22.43 o 
  -2  -2   7       87.49       53.08     34.12 o 
  -1  -2   7      315.33      316.48     34.26 o 
   0  -2   7      286.61      277.33     23.13 o 
   1  -2   7       20.40       12.79      9.38 o 
   2  -2   7      733.69      661.13     44.66 o 
   3  -2   7      101.18      102.25     21.59 o 
   4  -2   7        0.23      -12.83     14.08 o 
   5  -2   7      134.87      161.79     46.11 o 
   6  -2   7      140.98      181.85     24.43 o 
   7  -2   7       40.28       16.45     20.37 o 
   8  -2   7       26.71       29.72     21.29 o 
   9  -2   7       34.35       31.20     23.60 o 
  10  -2   7       28.32       25.18     25.86 o 
  -4  -1   7       35.14        6.22     19.95 o 
  -3  -1   7        9.50       33.81     21.57 o 
  -2  -1   7      200.39      165.75     43.05 o 
  -1  -1   7      203.64      218.29     26.71 o 
   0  -1   7        5.35        5.58     11.13 o 
   1  -1   7       22.25       13.32      8.22 o 
   2  -1   7      222.39      230.68     24.78 o 
   3  -1   7       42.14       62.12     15.07 o 
   4  -1   7       53.19       58.47     20.03 o 
   5  -1   7      271.40      276.37     26.29 o 
   6  -1   7       59.01       94.63     32.98 o 
   7  -1   7        9.95        6.70      9.77 o 
   8  -1   7       16.57       65.34     25.22 o 
   9  -1   7       21.02        0.34     18.67 o 
  10  -1   7       28.42       42.53     28.50 o 
  -4   0   7        0.00        1.39     13.43 o 
  -3   0   7       78.18       65.41     20.11 o 
  -2   0   7      103.36      117.85     22.84 o 
  -1   0   7       37.74       44.86     21.78 o 
   0   0   7      935.52      836.83     46.43 o 
   1   0   7     1157.65     1162.47     38.90 o 
   2   0   7      199.90      203.62     20.93 o 
   3   0   7      103.31       85.49     15.60 o 
   4   0   7      593.31      619.06     36.65 o 
   5   0   7      309.08      313.51     26.13 o 
   6   0   7       30.42       37.33     12.30 o 
   7   0   7      238.25      255.57     26.08 o 
   8   0   7        8.84        9.06     11.15 o 
   9   0   7        4.60       12.93     18.39 o 
  10   0   7        2.80       10.49     20.57 o 
  -5   1   7       13.60       -5.18     20.35 o 
  -4   1   7       87.14      105.98     24.14 o 
  -3   1   7      241.75      199.51     27.14 o 
  -2   1   7       81.05       99.60     20.14 o 
  -1   1   7       15.01        3.32      8.18 o 
   0   1   7      426.47      418.02     21.27 o 
   1   1   7      535.92      514.71     21.80 o 
   2   1   7       56.00       44.61      7.43 o 
   3   1   7      547.89      540.46     31.74 o 
   4   1   7       15.67        7.56     20.95 o 
   5   1   7      123.20      127.68     25.18 o 
   6   1   7       32.36       26.73     11.49 o 
   7   1   7      207.94      262.81     28.28 o 
   8   1   7        9.84        7.59     11.23 o 
   9   1   7        6.06      -14.19     15.11 o 
  10   1   7        7.80       -2.06     23.20 o 
  -5   2   7       15.21        2.59     22.87 o 
  -4   2   7      138.78      177.63     26.99 o 
  -3   2   7      148.82      172.06     19.68 o 
  -2   2   7       13.12       14.70      7.84 o 
  -1   2   7      537.96      522.50     25.80 o 
   0   2   7      277.90      260.24     17.28 o 
   1   2   7        2.76       -4.39      4.39 o 
   2   2   7      165.33      140.95      9.51 o 
   3   2   7      724.95      726.47     34.59 o 
   4   2   7      379.00      352.16     23.73 o 
   5   2   7       89.15       86.98     14.62 o 
   6   2   7      267.98      281.57     42.86 o 
   7   2   7       34.34       34.91     11.64 o 
   8   2   7       11.43       25.11     12.80 o 
   9   2   7       24.97       24.08     15.97 o 
  10   2   7        1.32      -18.37     18.37 o 
  -5   3   7       93.25       94.50     30.82 o 
  -4   3   7       38.63       50.71     26.20 o 
  -3   3   7        0.03        3.19      8.05 o 
  -2   3   7      165.13      176.68     16.37 o 
  -1   3   7      162.12      169.84     14.83 o 
   0   3   7      138.64      119.22     17.35 o 
   1   3   7      177.59      155.15     15.93 o 
   2   3   7      454.83      406.27     41.41 o 
   3   3   7      112.98      109.09     25.94 o 
   4   3   7       63.61       40.85     17.79 o 
   5   3   7      105.69      131.43     28.82 o 
   6   3   7       64.14       46.15     11.55 o 
   7   3   7       14.51        5.99     10.64 o 
   8   3   7       33.70       51.75     15.74 o 
   9   3   7       37.76       42.11     16.96 o 
  -5   4   7       42.12       74.91     27.90 o 
  -4   4   7        5.74       30.78     20.17 o 
  -3   4   7        3.40       11.39     14.91 o 
  -2   4   7      157.17      159.71     19.12 o 
  -1   4   7        1.72       12.12      8.49 o 
   0   4   7      179.45      184.15     18.84 o 
   1   4   7      743.41      747.89     57.42 o 
   2   4   7      132.20      145.48     28.82 o 
   3   4   7        6.22        0.00     10.75 o 
   4   4   7      263.17      255.25     33.52 o 
   5   4   7      198.57      178.00     29.62 o 
   6   4   7      129.95      122.94     29.52 o 
   7   4   7       27.17       49.51     20.85 o 
   8   4   7        1.32       -5.86     15.17 o 
   9   4   7        1.45       18.05     18.53 o 
  10   4   7        0.72       16.97     19.17 o 
  -5   5   7       38.04       12.31     21.85 o 
  -4   5   7       92.20      153.96     36.26 o 
  -3   5   7      509.55      501.85     50.61 o 
  -2   5   7      321.49      313.05     25.97 o 
  -1   5   7       11.12       10.77      9.29 o 
   0   5   7      230.14      229.07     39.66 o 
   1   5   7      191.89      182.64     28.28 o 
   2   5   7       17.66       23.00     17.05 o 
   3   5   7      205.49      186.12     29.10 o 
   4   5   7       41.25       27.30     17.11 o 
   5   5   7       52.67       45.27     19.53 o 
   6   5   7        6.16        7.10     10.93 o 
   7   5   7       63.26       72.11     25.32 o 
   8   5   7        4.41        2.10     13.97 o 
   9   5   7        0.05       10.03     17.83 o 
  10   5   7        0.08        8.31     20.21 o 
  -5   6   7       20.32        4.72     20.07 o 
  -4   6   7       17.32       63.30     25.60 o 
  -3   6   7       26.20       22.11     17.95 o 
  -2   6   7        7.57        5.42     14.25 o 
  -1   6   7      163.90      153.46     19.74 o 
   0   6   7      114.14      139.97     20.66 o 
   1   6   7        0.33       14.13     15.23 o 
   2   6   7       70.23       61.32     21.45 o 
   3   6   7     1213.58     1186.46     79.15 o 
   4   6   7      174.64      138.31     30.00 o 
   5   6   7       59.34       66.80     23.36 o 
   6   6   7       55.64       81.57     27.30 o 
   7   6   7       23.29       -8.77     13.27 o 
   8   6   7        8.47      -12.61     12.61 o 
   9   6   7       11.57       10.23     20.47 o 
  -5   7   7        7.06       11.19     21.51 o 
  -4   7   7       41.14       68.08     26.60 o 
  -3   7   7        3.25       17.07     19.07 o 
  -2   7   7        6.37       17.39     17.39 o 
  -1   7   7      234.25      286.01     37.28 o 
   0   7   7      141.78      147.54     21.83 o 
   1   7   7       45.20       27.58     15.95 o 
   2   7   7       29.58       21.61     14.93 o 
   3   7   7        0.77        0.40     11.69 o 
   4   7   7        1.15        4.08     15.87 o 
   5   7   7       44.67       54.88     24.36 o 
   6   7   7        0.57       10.31     16.59 o 
   7   7   7        3.61       -1.00     16.27 o 
   8   7   7       12.11       30.36     18.27 o 
  -4   8   7       12.22       23.34     22.73 o 
  -3   8   7       56.24       70.41     27.94 o 
  -2   8   7       54.14       45.23     22.57 o 
  -1   8   7       24.64       25.12     21.23 o 
   0   8   7       11.22       24.49     11.68 o 
   1   8   7       86.19       91.78     26.90 o 
   2   8   7       70.23       64.52     21.83 o 
   3   8   7        0.84       -5.92     13.71 o 
   4   8   7       28.99       46.47     23.98 o 
   5   8   7       46.57       42.01     24.20 o 
   6   8   7       28.86       -4.26     15.23 o 
   7   8   7        2.52       -4.28     15.17 o 
  -3   9   7       83.42        6.94     20.67 o 
  -2   9   7       15.16       12.25     15.23 o 
  -1   9   7        4.69        8.73     20.83 o 
   0   9   7       28.40       45.73     24.40 o 
   1   9   7       51.14       56.10     24.00 o 
   2   9   7       14.63       10.79     16.83 o 
   3   9   7       17.24       28.86     21.19 o 
   4   9   7       20.80       11.53     20.85 o 
   5   9   7        0.30       -4.82     11.93 o 
   6   9   7        8.87        2.78     18.75 o 
  -2  10   7        1.45       12.85     22.27 o 
  -1  10   7       54.17       21.25     21.37 o 
   0  10   7        6.50       -3.50     17.63 o 
   2  10   7       15.20       15.41     20.75 o 
   3  10   7       49.34       57.48     27.50 o 
   4  10   7        9.25       -6.62     21.31 o 
   5  10   7        1.32      -15.11     18.95 o 
   1  11   7        0.79       -0.40     22.29 o 
   1  -4   8       26.47       40.24     15.80 o 
   2  -4   8       49.47       70.37     18.32 o 
   3  -4   8      223.15      232.59     32.92 o 
   4  -4   8       14.41       14.15     19.44 o 
   5  -4   8        5.00       -1.93     14.91 o 
   6  -4   8       63.22       62.52     32.04 o 
   7  -4   8       32.50       39.91     29.42 o 
  -1  -3   8      322.40      318.57     49.13 o 
   0  -3   8       66.61       62.57     24.41 o 
   1  -3   8       21.14       10.70     15.78 o 
   2  -3   8      164.24      194.09     25.39 o 
   3  -3   8      179.47      222.72     32.56 o 
   4  -3   8       12.84        8.85     13.32 o 
   5  -3   8      108.77       88.18     21.77 o 
   6  -3   8      104.78       95.18     23.13 o 
   7  -3   8        2.60       33.58     26.20 o 
   8  -3   8       47.96       69.87     34.32 o 
  -2  -2   8        4.03       -6.18     14.94 o 
  -1  -2   8       67.44       43.59     55.78 o 
   0  -2   8        1.40       -1.61     12.89 o 
   1  -2   8      179.84      173.17     22.02 o 
   2  -2   8      355.07      372.47     39.31 o 
   3  -2   8        7.59       21.24     14.69 o 
   4  -2   8       95.36      116.84     23.29 o 
   5  -2   8      203.06      236.31     29.09 o 
   6  -2   8      102.30      103.55     23.02 o 
   7  -2   8       19.69        7.93     17.67 o 
   8  -2   8       81.58       62.72     28.54 o 
   9  -2   8       14.13       46.49     28.30 o 
  -3  -1   8      113.34      110.13     26.16 o 
  -2  -1   8      184.49       72.51     87.10 o 
  -1  -1   8       23.46       40.64     15.83 o 
   0  -1   8       44.38       31.65     14.40 o 
   1  -1   8      323.03      384.14     34.20 o 
   2  -1   8      390.38      428.80     25.99 o 
   3  -1   8        3.43       33.03     13.73 o 
   4  -1   8      344.20      366.54     32.35 o 
   5  -1   8        3.48       36.62     12.74 o 
   6  -1   8        8.19       43.75     14.66 o 
   7  -1   8       50.17       69.76     19.95 o 
   8  -1   8        9.63        6.62     15.45 o 
   9  -1   8        0.15       53.58     25.56 o 
  10  -1   8        1.32       53.72     27.28 o 
  -3   0   8       53.89       69.03     20.42 o 
  -2   0   8       58.45       60.30     18.58 o 
  -1   0   8      104.98      127.21     23.51 o 
   0   0   8      333.65      278.31     27.88 o 
   1   0   8        3.26        3.94      7.17 o 
   2   0   8      514.00      468.76     24.17 o 
   3   0   8      119.94      106.40     19.01 o 
   4   0   8      229.44      313.83     39.84 o 
   5   0   8        6.18        8.29      9.40 o 
   6   0   8       34.12       37.03     14.38 o 
   7   0   8      101.77      114.10     21.66 o 
   8   0   8      138.12      145.81     24.77 o 
   9   0   8        6.86        7.30     17.97 o 
  10   0   8        9.01       30.54     21.61 o 
  -4   1   8      113.38      116.16     41.41 o 
  -3   1   8       23.15       50.67     16.52 o 
  -2   1   8       34.44       36.87     21.78 o 
  -1   1   8       82.58      102.43     23.03 o 
   0   1   8      104.23       88.90     18.36 o 
   1   1   8      113.99       98.50     18.02 o 
   2   1   8      282.36      287.20     16.97 o 
   3   1   8      394.26      383.59     28.06 o 
   4   1   8       45.94       33.86     12.91 o 
   5   1   8       54.43       50.28     13.55 o 
   6   1   8      145.85      153.32     19.65 o 
   7   1   8      105.69      118.52     21.07 o 
   8   1   8       59.41       70.19     18.48 o 
   9   1   8       21.66       10.77     17.91 o 
  10   1   8        0.58      -17.69     17.69 o 
  -3   2   8       11.28       19.31     20.89 o 
  -2   2   8      264.97      276.80     44.85 o 
  -1   2   8      522.84      477.85     55.10 o 
   0   2   8       19.34       85.40     17.16 o 
   1   2   8      315.18      343.31     23.80 o 
   2   2   8      440.97      523.17     29.46 o 
   3   2   8       39.22       54.56     22.33 o 
   4   2   8      210.80      354.17     42.57 o 
   5   2   8      170.82      241.42     35.54 o 
   6   2   8      188.16      248.98     36.80 o 
   8   2   8       30.32       78.39     25.82 o 
   9   2   8        9.04       22.57     22.07 o 
  -4   3   8        0.15      -17.15     17.85 o 
  -3   3   8       19.17        2.22     14.44 o 
  -2   3   8      142.34      166.72     28.45 o 
  -1   3   8       50.67       55.51     14.92 o 
   0   3   8       21.94       15.31      8.53 o 
   1   3   8      277.49      336.34     31.59 o 
   2   3   8      259.71      255.47     36.06 o 
   3   3   8       22.55       21.99     15.95 o 
   4   3   8      257.68      284.93     38.20 o 
   5   3   8       80.59       82.29     24.34 o 
   6   3   8        0.18        3.58     13.07 o 
   7   3   8       13.78       32.34     19.23 o 
   8   3   8       36.92       51.67     23.32 o 
   9   3   8        2.41        1.46     18.75 o 
  -4   4   8       22.71       67.70     25.80 o 
  -3   4   8       88.03       85.30     27.00 o 
  -2   4   8       40.30       32.45     13.96 o 
  -1   4   8        7.97       11.70      9.45 o 
   0   4   8      259.49      302.70     27.26 o 
   1   4   8        6.93        3.09      7.05 o 
   2   4   8        0.01       -1.16     10.87 o 
   3   4   8       65.09       71.05     23.88 o 
   4   4   8      166.72      190.94     32.12 o 
   5   4   8       35.51       32.94     17.59 o 
   6   4   8       24.35       14.65     16.11 o 
   7   4   8       59.64       63.32     26.12 o 
   8   4   8        3.11      -13.47     13.47 o 
   9   4   8        0.23        3.20     18.13 o 
  10   4   8        0.27        0.64     20.65 o 
  -4   5   8       47.83       24.12     22.79 o 
  -3   5   8       20.65       57.14     26.68 o 
  -2   5   8       53.88       57.06     22.25 o 
  -1   5   8       22.26       22.61     11.49 o 
   0   5   8      519.15      554.86     42.52 o 
   1   5   8       61.28       55.47     14.81 o 
   2   5   8      128.81      179.92     31.30 o 
   3   5   8      123.09      163.93     29.96 o 
   4   5   8       65.15       71.55     25.20 o 
   6   5   8        9.46        7.44     15.73 o 
   7   5   8        1.16       -2.94     13.75 o 
   8   5   8        6.20       18.49     17.45 o 
   9   5   8        3.34        8.09     16.69 o 
  -4   6   8       23.85       61.08     26.68 o 
  -3   6   8       18.78       10.67     17.55 o 
  -2   6   8      227.62      293.05     38.99 o 
  -1   6   8      179.56      177.86     22.62 o 
   0   6   8        0.84        9.01     10.18 o 
   1   6   8       62.03       71.67     15.92 o 
   2   6   8      309.04      307.74     39.57 o 
   3   6   8       14.73       14.35     14.19 o 
   4   6   8      140.32      127.86     33.12 o 
   5   6   8      151.18      133.11     32.40 o 
   6   6   8       29.71       34.20     19.55 o 
   7   6   8        3.47        5.36     15.31 o 
   8   6   8        7.77       22.15     17.73 o 
   9   6   8        0.69       -5.62     15.97 o 
  -4   7   8       23.95       31.76     25.22 o 
  -3   7   8        0.42        7.10     18.33 o 
  -2   7   8       32.95       21.47     20.05 o 
  -1   7   8       42.27       40.09     21.15 o 
   0   7   8       23.95       32.17     12.65 o 
   1   7   8       23.18        5.48     13.47 o 
   2   7   8       88.65      109.85     30.76 o 
   3   7   8       48.37       59.02     24.80 o 
   4   7   8       11.66       27.78     18.99 o 
   5   7   8       40.99       77.21     26.68 o 
   6   7   8        0.29       -5.26     13.95 o 
   7   7   8        2.72       28.08     17.61 o 
   8   7   8        5.07        7.95     18.27 o 
  -3   8   8       19.74       51.25     25.80 o 
  -2   8   8       29.29       11.17     18.71 o 
  -1   8   8        0.14       -6.38     15.03 o 
   0   8   8       84.82       93.40     29.62 o 
   1   8   8      187.35      173.49     32.12 o 
   2   8   8        3.28        8.41     15.43 o 
   3   8   8       31.19       48.91     20.99 o 
   4   8   8       46.44       64.96     25.44 o 
   5   8   8        9.58        7.99     19.51 o 
   6   8   8       16.28       11.97     15.37 o 
   7   8   8       21.03       34.06     22.33 o 
  -3   9   8        1.47       15.21     21.57 o 
  -2   9   8        0.73      -12.63     17.05 o 
  -1   9   8       16.09       18.57     18.81 o 
   0   9   8        3.87        8.23     20.83 o 
   1   9   8        0.32       -4.98     11.51 o 
   2   9   8        6.83       10.45     15.29 o 
   3   9   8       19.91        8.23     17.31 o 
   4   9   8        0.29       -8.55     14.67 o 
   5   9   8        0.08       -4.48     12.87 o 
   6   9   8        2.06        4.86     19.67 o 
  -1  10   8       35.76       -3.98     20.09 o 
   0  10   8       10.79       -5.06     18.49 o 
   1  10   8       19.28      -15.83     16.09 o 
   2  10   8       11.06        4.44     17.57 o 
   3  10   8        9.22        9.19     17.01 o 
   4  10   8        6.54      -16.33     21.45 o 
   5  10   8        1.73        9.89     20.31 o 
   2  -3   9       52.45       79.30     18.87 o 
   3  -3   9        7.27       -5.14     24.44 o 
   4  -3   9       25.65       19.57     17.51 o 
   5  -3   9      108.83      192.99     55.16 o 
   6  -3   9       11.65       32.75     17.50 o 
   7  -3   9       13.19       22.85     28.70 o 
   0  -2   9       10.81       -4.67     14.26 o 
   1  -2   9      273.55      279.89     33.62 o 
   2  -2   9       40.55       47.34     14.08 o 
   3  -2   9       95.12      137.86     31.51 o 
   4  -2   9      227.72      246.24     33.00 o 
   5  -2   9       18.42       33.56     28.74 o 
   6  -2   9       11.19       14.28     21.54 o 
   7  -2   9       33.34       76.39     30.48 o 
   8  -2   9       18.74       29.22     20.19 o 
  -1  -1   9      119.81       58.49     75.95 o 
   0  -1   9       74.90       41.09     60.45 o 
   1  -1   9       88.63       18.01     38.11 o 
   2  -1   9        4.50        5.28     10.24 o 
   3  -1   9       92.26       90.42     22.12 o 
   4  -1   9      163.79      206.70     28.59 o 
   5  -1   9      109.03       99.56     23.04 o 
   6  -1   9       63.57       59.18     18.41 o 
   7  -1   9       77.73      102.72     22.66 o 
   8  -1   9        0.05       29.70     23.86 o 
   9  -1   9        7.65      -16.11     16.11 o 
  -2   0   9        0.30        6.38     27.22 o 
   0   0   9       99.44       62.82     29.48 o 
   1   0   9        8.26        0.58     17.13 o 
   2   0   9       71.77       89.01     15.20 o 
   3   0   9      420.59      479.55     57.88 o 
   4   0   9       30.50       25.08     19.81 o 
   5   0   9      105.22      102.48     20.83 o 
   6   0   9       88.65       88.77     20.40 o 
   7   0   9       16.28       14.41     20.05 o 
   8   0   9        6.72       26.00     22.61 o 
  -3   1   9        0.09       -2.62     29.02 o 
  -2   1   9       82.03       42.07     28.30 o 
  -1   1   9      169.85      172.53     46.29 o 
   0   1   9       28.30       51.25     29.42 o 
   1   1   9      219.47      280.32     45.47 o 
   2   1   9        5.50       -5.64     13.93 o 
   3   1   9       13.61       12.91     17.59 o 
   4   1   9       22.81       21.43     19.59 o 
   5   1   9       99.91      118.96     33.72 o 
   6   1   9        9.97       15.45     19.39 o 
   7   1   9        0.16       -6.56     18.19 o 
   8   1   9       10.50       29.76     25.42 o 
  -3   2   9       63.68      115.96     40.75 o 
  -2   2   9       58.60       51.93     27.94 o 
  -1   2   9       10.52       19.05     20.85 o 
   0   2   9       97.23       86.88     32.90 o 
   1   2   9      535.68      641.26     64.72 o 
   2   2   9      157.83      174.17     39.19 o 
   3   2   9       50.80       48.61     24.66 o 
   4   2   9       92.00      124.50     34.50 o 
   5   2   9      118.73      122.18     33.26 o 
   6   2   9        8.46       15.03     15.77 o 
   7   2   9       70.80      100.77     32.08 o 
   8   2   9      117.85       97.82     31.96 o 
   9   2   9        9.77       12.13     20.73 o 
  -2   3   9       61.59       67.30     31.38 o 
  -1   3   9        0.52       46.75     25.14 o 
   0   3   9      123.35      176.04     39.61 o 
   1   3   9      116.13      137.93     17.86 o 
   2   3   9        9.28        4.44      9.25 o 
   3   3   9      169.02      145.72     34.52 o 
   4   3   9      158.45      194.05     34.06 o 
   5   3   9       30.39       24.14     18.15 o 
   6   3   9      149.88      132.37     33.00 o 
   7   3   9        8.28        4.02     18.77 o 
   8   3   9        3.86       21.21     19.35 o 
   9   3   9        1.03        4.02     19.01 o 
  -3   4   9       44.21       63.56     25.34 o 
  -2   4   9        0.22       22.00     13.04 o 
  -1   4   9       84.11       98.74     19.80 o 
   0   4   9      106.51      130.41     21.08 o 
   1   4   9       35.39       40.11     12.20 o 
   2   4   9      100.34      124.57     19.92 o 
   3   4   9      119.30      100.91     28.88 o 
   4   4   9       71.22       46.43     22.27 o 
   5   4   9        0.52       -3.64     13.15 o 
   6   4   9       54.96       58.52     24.10 o 
   7   4   9       33.86       -2.98     16.05 o 
   8   4   9        0.64      -11.07     14.69 o 
   9   4   9       11.96       25.68     20.01 o 
  10   4   9        4.13       21.83     20.19 o 
  -3   5   9        0.27        1.22     21.03 o 
  -2   5   9       11.41        0.24     16.75 o 
  -1   5   9      226.95      263.80     38.67 o 
   0   5   9        1.92       11.19     10.23 o 
   1   5   9       51.94       76.44     17.73 o 
   2   5   9      106.61       99.20     30.42 o 
   3   5   9       12.60        6.78     14.73 o 
   4   5   9        1.58       23.06     18.03 o 
   5   5   9       43.14       47.61     24.12 o 
   6   5   9       15.99       23.48     18.33 o 
   7   5   9        0.37       20.33     15.09 o 
   8   5   9        2.76        4.84     15.73 o 
   9   5   9        5.98       12.87     18.03 o 
  -3   6   9       79.99       96.00     30.84 o 
  -2   6   9        2.63       -5.20     15.67 o 
  -1   6   9        2.80       11.20     11.07 o 
   0   6   9       22.20       43.33     13.80 o 
   1   6   9       98.58      121.17     21.77 o 
   2   6   9       83.79      126.10     33.18 o 
   3   6   9        1.94        9.89     17.49 o 
   4   6   9       29.96       66.16     25.40 o 
   5   6   9       10.80       26.52     19.11 o 
   6   6   9        5.95       42.45     21.15 o 
   7   6   9       86.49      118.06     33.94 o 
   8   6   9        7.32        5.30     20.07 o 
   9   6   9        0.52       45.19     19.13 o 
  -3   7   9       92.47      120.92     34.36 o 
  -2   7   9      238.10      241.72     46.07 o 
  -1   7   9        4.20       -6.92     15.71 o 
   0   7   9       54.81       52.94     16.49 o 
   1   7   9       58.53       54.95     16.71 o 
   2   7   9        2.55        9.65     18.75 o 
   3   7   9       47.43       48.59     24.38 o 
   4   7   9       79.11       73.27     28.02 o 
   5   7   9       34.99       46.87     24.84 o 
   6   7   9        0.12        5.82     17.79 o 
   7   7   9        1.47       18.23     16.03 o 
   8   7   9        1.56       20.03     17.19 o 
  -2   8   9        2.77       30.04     21.81 o 
  -1   8   9       22.74       -1.26     19.23 o 
   0   8   9       60.49       56.16     24.88 o 
   1   8   9        2.33      -10.11     10.11 o 
   2   8   9       64.51       64.60     25.24 o 
   3   8   9       49.19       63.32     26.26 o 
   4   8   9       99.91       76.81     28.90 o 
   5   8   9        0.40       18.97     19.21 o 
   6   8   9       19.72       -6.42     13.17 o 
   7   8   9        3.37       -1.72     13.79 o 
  -2   9   9       13.72       30.34     22.09 o 
  -1   9   9        4.96       -6.98     16.95 o 
   0   9   9       23.41       31.12     20.11 o 
   1   9   9        5.13        1.48     14.93 o 
   2   9   9        3.31      -12.57     14.97 o 
   3   9   9        1.18        9.85     20.61 o 
   4   9   9        0.83       -8.39     16.57 o 
   5   9   9        6.37      -13.65     13.65 o 
   6   9   9        6.11       11.37     19.91 o 
   0  10   9        0.64       -2.52     15.77 o 
   1  10   9       23.98       -4.52     14.75 o 
   2  10   9       18.25       20.99     21.19 o 
   3  10   9        1.30       71.19     30.20 o 
   4  10   9        0.31       13.93     22.01 o 
   3  -2  10      117.92      127.71     35.61 o 
   4  -2  10       90.11      123.42     39.19 o 
   5  -2  10       15.70      -19.93     19.93 o 
   6  -2  10       70.39      144.09     41.61 o 
   1  -1  10        3.17       13.91     20.73 o 
   2  -1  10      122.15       88.84     40.19 o 
   3  -1  10      101.51      123.90     38.85 o 
   4  -1  10        3.65       -1.34     25.48 o 
   5  -1  10       23.09       55.94     30.78 o 
   6  -1  10       79.30      104.21     37.30 o 
   7  -1  10       10.58       31.32     24.22 o 
   0   0  10        0.16       -5.36     20.63 o 
   1   0  10       56.52       -3.92     17.25 o 
   2   0  10      143.04      143.53     44.29 o 
   3   0  10       11.16       -3.88     17.63 o 
   4   0  10       45.27       54.06     29.90 o 
   5   0  10       77.90      101.49     33.70 o 
   6   0  10        9.98       14.79     23.64 o 
   7   0  10        3.31        3.00     23.32 o 
   8   0  10       24.09       39.05     26.82 o 
  -1   1  10       28.27      -11.45     16.93 o 
   0   1  10       27.22        4.98     16.25 o 
   1   1  10       40.88       19.77     20.65 o 
   2   1  10      141.92      168.55     44.33 o 
   3   1  10       42.24       46.03     26.18 o 
   4   1  10        8.90       12.51     20.23 o 
   5   1  10      126.15       89.54     31.98 o 
   6   1  10        9.17       28.08     23.72 o 
   7   1  10       26.88       13.63     21.95 o 
   8   1  10       23.35       41.67     24.58 o 
  -2   2  10        4.07       39.61     31.92 o 
  -1   2  10        0.72       -9.21     14.85 o 
   0   2  10      136.58      159.14     42.03 o 
   1   2  10       21.77       10.03     19.77 o 
   2   2  10      127.72      112.71     33.80 o 
   3   2  10      417.39      434.08     55.92 o 
   4   2  10       35.88       39.71     24.68 o 
   5   2  10        0.06        7.44     16.99 o 
   6   2  10       34.24       13.07     19.59 o 
   7   2  10       15.52       16.63     21.29 o 
   8   2  10        0.26       25.10     25.38 o 
   9   2  10       25.23       28.68     27.60 o 
  -2   3  10        3.13       13.91     18.89 o 
  -1   3  10       83.44       76.57     31.54 o 
   0   3  10       56.53       27.06     24.18 o 
   1   3  10        5.81       15.07     19.93 o 
   2   3  10       20.71       26.02     20.93 o 
   3   3  10       84.18      124.70     36.94 o 
   4   3  10       11.26       12.11     18.17 o 
   5   3  10        1.53       -4.08     15.27 o 
   6   3  10        2.78       19.83     18.57 o 
   7   3  10       11.13       23.68     20.01 o 
   8   3  10       69.19       44.01     25.70 o 
   9   3  10       18.39        5.82     19.55 o 
  -1   4  10      127.27      201.13     47.67 o 
   0   4  10       11.13       27.32     22.07 o 
   1   4  10       30.12       42.57     21.93 o 
   2   4  10      121.71      215.08     23.66 o 
   3   4  10       71.62      111.97     32.88 o 
   4   4  10       24.99       40.17     23.12 o 
   5   4  10      174.33      260.87     41.13 o 
   6   4  10       34.59       34.90     22.49 o 
   7   4  10        4.76       -0.64     16.59 o 
   8   4  10        5.40       66.26     27.24 o 
   9   4  10        6.16        6.36     20.15 o 
  -2   5  10       14.47       28.12     23.16 o 
  -1   5  10       25.36       30.89     14.67 o 
   0   5  10        0.45        0.57     10.91 o 
   1   5  10       93.66       97.79     20.16 o 
   2   5  10       25.88       37.51     14.48 o 
   3   5  10        5.67        2.46     14.81 o 
   4   5  10       45.86       68.30     26.06 o 
   5   5  10       28.15       38.06     23.96 o 
   6   5  10        0.68       -6.14     14.13 o 
   7   5  10        7.60       16.57     21.35 o 
   8   5  10        9.67       25.18     20.53 o 
   9   5  10        1.98      -16.55     16.55 o 
  -2   6  10       17.22       -6.96     19.07 o 
  -1   6  10        2.92      -15.69     15.69 o 
   0   6  10        5.27        6.82     10.97 o 
   1   6  10       36.32       50.45     15.83 o 
   2   6  10       42.10       61.49     16.94 o 
   3   6  10       23.04       23.94     20.01 o 
   4   6  10       27.15       52.89     26.36 o 
   5   6  10        5.15       15.61     18.23 o 
   6   6  10       12.15       11.47     17.09 o 
   7   6  10        0.25        1.40     16.97 o 
   8   6  10        0.72      -13.53     13.53 o 
  -2   7  10        6.80       19.23     20.19 o 
  -1   7  10      111.04      103.85     31.94 o 
   0   7  10       33.53       59.68     17.82 o 
   1   7  10       29.45       26.03     39.32 o 
   2   7  10        5.88       -8.43     10.84 o 
   3   7  10       27.83       40.31     20.23 o 
   4   7  10        0.27        0.94     16.21 o 
   5   7  10       24.02        4.46     18.71 o 
   6   7  10        7.13        6.96     14.33 o 
   7   7  10        2.91       19.05     20.93 o 
   8   7  10        1.15       14.95     18.33 o 
  -1   8  10       27.67       29.40     22.21 o 
   0   8  10        4.57       -8.25     17.03 o 
   1   8  10        6.96        1.72     12.16 o 
   2   8  10       22.88       16.42     14.49 o 
   3   8  10       46.35       37.20     23.86 o 
   4   8  10       79.42       78.49     28.86 o 
   6   8  10       10.03        3.18     16.05 o 
   7   8  10        0.02      -14.83     18.43 o 
   0   9  10        1.59       43.53     22.55 o 
   1   9  10       32.00       70.07     28.84 o 
   2   9  10        1.92       -6.57     13.26 o 
   3   9  10        4.43      -14.87     14.87 o 
   4   9  10       12.77      -18.17     18.17 o 
   5   9  10        1.88        2.64     16.97 o 
   2  10  10       10.80       -0.18     17.91 o 
   2   0  11       61.91       34.28     28.72 o 
   3   0  11       17.05       33.00     25.30 o 
   4   0  11       84.02      104.81     37.24 o 
   5   0  11       46.80       67.68     30.54 o 
   6   0  11        6.84       12.33     23.92 o 
   7   0  11       48.28       71.77     29.12 o 
   1   1  11       28.67       -3.50     18.17 o 
   2   1  11        0.61      -10.25     17.15 o 
   3   1  11       76.94       42.13     30.12 o 
   4   1  11       86.49       66.86     30.40 o 
   5   1  11        1.00       18.07     21.97 o 
   6   1  11       12.10       44.61     29.14 o 
   7   1  11       17.00       36.24     24.78 o 
   8   1  11        6.04       13.95     24.52 o 
   0   2  11       26.33        7.81     20.49 o 
   1   2  11        3.13        0.58     20.83 o 
   2   2  11       14.96      -11.25     13.33 o 
   3   2  11        3.14       12.39     15.49 o 
   4   2  11       39.32       18.25     20.75 o 
   5   2  11       61.29       48.59     28.02 o 
   6   2  11       50.31       93.92     34.54 o 
   7   2  11       10.18       10.79     21.73 o 
   8   2  11        0.10       -4.08     19.55 o 
   0   3  11       26.80       33.82     29.40 o 
   1   3  11        0.55       -5.32     15.57 o 
   3   3  11        0.43        4.84     15.55 o 
   4   3  11       15.03      -10.49     18.41 o 
   5   3  11       24.33       15.11     23.22 o 
   6   3  11       14.27       28.04     24.64 o 
   7   3  11        6.95       29.74     22.67 o 
   8   3  11        2.27      -11.45     18.21 o 
  -1   4  11        0.98       21.81     27.32 o 
   0   4  11       97.65      137.83     40.91 o 
   1   4  11      106.37      114.96     35.72 o 
   2   4  11       35.74       36.64     24.56 o 
   3   4  11        1.13      -13.25     13.25 o 
   4   4  11       55.45       38.89     24.80 o 
   5   4  11        7.45       38.16     22.96 o 
   6   4  11        1.92        6.68     19.55 o 
   7   4  11       11.57       14.09     18.75 o 
   8   4  11       24.46        5.08     19.81 o 
  -1   5  11        1.26       36.92     22.96 o 
   0   5  11        7.23        0.10     17.95 o 
   1   5  11       45.53       63.18     30.78 o 
   2   5  11        4.68       -2.50     16.45 o 
   3   5  11       34.97       52.44     15.56 o 
   4   5  11       33.59       38.14     23.26 o 
   5   5  11        0.87       -1.74     15.57 o 
   6   5  11       22.73       -5.02     14.15 o 
   7   5  11       16.12       22.35     20.47 o 
   8   5  11        0.22      -10.03     21.65 o 
   0   6  11       29.06       31.24     16.45 o 
   1   6  11        2.08       28.85     19.08 o 
   2   6  11        6.87        4.30     11.79 o 
   3   6  11       19.93       14.59     21.73 o 
   4   6  11       16.76       10.37     19.19 o 
   5   6  11        1.06        1.88     14.67 o 
   6   6  11       12.46        1.16     14.25 o 
   7   6  11        5.02       10.11     16.79 o 
   8   6  11        0.02      -16.19     16.19 o 
   0   7  11       50.37       66.62     26.40 o 
   1   7  11       30.07       43.97     17.27 o 
   2   7  11       65.47      123.64     23.48 o 
   3   7  11        4.62        7.69     17.21 o 
   4   7  11        5.01       10.77     14.35 o 
   5   7  11        5.36       -1.20     14.73 o 
   6   7  11        3.29        6.38     14.35 o 
   7   7  11        2.20        3.92     17.81 o 
   0   8  11       32.61       72.61     26.04 o 
   1   8  11        3.73       10.04     19.13 o 
   2   8  11        7.23       15.47     12.75 o 
   3   8  11        0.15      -13.89     13.89 o 
   4   8  11        4.19       -7.60     14.73 o 
   5   8  11        0.30        4.52     17.53 o 
   6   8  11        7.42      -11.89     15.05 o 
   2   9  11        1.44        5.32     12.93 o 
   3   9  11        0.99       -5.14     20.55 o 
   4   9  11       14.09        8.31     23.36 o 
   3   2  12       21.42      -14.97     14.97 o 
   4   2  12       32.33       36.04     23.82 o 
   5   2  12       14.53       33.66     22.87 o 
   6   2  12        3.86       19.27     24.08 o 
   2   3  12        0.78        2.54     16.67 o 
   3   3  12       27.81       13.01     19.71 o 
   4   3  12        1.30       11.57     17.49 o 
   5   3  12        2.82      -12.83     16.21 o 
   6   3  12        5.91       29.60     26.00 o 
   7   3  12        5.25       29.76     22.67 o 
   2   4  12       24.47       -9.85     16.07 o 
   4   4  12       48.16        3.04     17.97 o 
   5   4  12        0.23        3.50     21.85 o 
   6   4  12        6.96      -17.55     19.21 o 
   7   4  12       21.92        2.36     19.35 o 
   1   5  12        4.63       30.08     25.44 o 
   2   5  12        0.33       -6.82     14.39 o 
   3   5  12       26.73        8.23     17.37 o 
   4   5  12        4.00       -4.16     14.65 o 
   5   5  12       12.27      -10.85     14.75 o 
   6   5  12        0.24      -10.63     17.77 o 
   7   5  12        9.70       16.95     20.69 o 
   2   6  12       25.21       57.10     33.64 o 
   3   6  12        4.39        6.78     18.51 o 
   4   6  12        3.36       -2.38     14.93 o 
   5   6  12       23.36        6.70     16.77 o 
   6   6  12       39.38        5.88     16.77 o 
   2   7  12       16.20       14.80     14.17 o 
   3   7  12        1.37       -3.34     23.94 o 
   4   7  12        0.44      -10.01     15.85 o 
   5   7  12        4.22      -13.05     17.11 o 
                                                 
